# Supplementary material for: Non-reciprocal robotic metamaterials
Source: Nat Commun. 2019 Oct 10;10:4608. doi: 10.1038/s41467-019-12599-3 (PMC6787071; doi:10.1038/s41467-019-12599-3)
Supplement: Supplementary file 6 — Source Data [file 41467_2019_12599_MOESM6_ESM.zip]

Archive with 4 entries (4 files):
- Sourcefilefigure4.xlsx
- Sourcefilefigure3.xlsx
- Sourcefilefigure2.xlsx
- Sourcefilefigure1.xlsx
