# Supplementary material for: Non-reciprocal robotic metamaterials
Source: Nat Commun. 2019 Oct 10;10:4608. doi: 10.1038/s41467-019-12599-3 (PMC6787071; doi:10.1038/s41467-019-12599-3)
Supplement: Supplementary file 6 — Source Data [file 41467_2019_12599_MOESM6_ESM.zip › Sourcefilefigure4.xlsx]

## Sheet: panel_a
	time	Ang1	Ang2	Ang3	Ang4	Ang5	Ang6	Ang7	Ang8	Ang9	Ang10
0	0	0	0	0	0	0	0	0	0	0	0
1	0.01	0	0	0	0	0	0	0	0	0	0
2	0.02	0	0	0	0	0	0	0	0	0	0
3	0.03	0	0	0	0	0	0	0	0	0	0
4	0.04	0	0	0	0	0	0	0	0	0	0
5	0.05	0	0	0	0	0	0	0	0	0	0
6	0.06	0	0	0	0	0	0	0	0	0	0
7	0.07	0	0	0	0	0	0	0	0	0	0
8	0.08	0	0	0	0	0	0	0	0	0	0
9	0.09	0	0	0	0	0	0	0	0	0	0
10	0.1	0	0	0	0	0	0	0	0	0	0
11	0.11	0	0	0	0	0	0	0	0	0	0
12	0.12	0	0	0	0	0	0	0	0	0	0
13	0.13	0	0	0	0	0	0	0	0	0	0
14	0.14	0	0	0	0	0	0	0	0	0	0
15	0.15	-0.3125	0	0	0	0	0	0	0	0	0
16	0.16	-4.375	0	0	0	0	0	0	0	0	0
17	0.17	-15.9375	-0.625	-0.3125	0	0	0	0	0	0	0
18	0.18	-34.0625	-2.8125	-0.3125	0	0	0	0	0	0	0
19	0.19	-49.6875	-8.4375	-0.9375	0	0	0	0	0	0	0
20	0.2	-54.0625	-18.125	-2.1875	-0.3125	0	0	0	0	0	0
21	0.21	-48.4375	-28.4375	-5.9375	-0.3125	0	0	0	0	0	0
22	0.22	-40.9375	-38.4375	-11.875	-0.9375	0	0	0	0	0	0
23	0.23	-34.0625	-44.0625	-20	-2.8125	0	0	0	0	0	0
24	0.24	-26.25	-43.4375	-27.5	-5.9375	-0.625	0	0	0	0	0
25	0.25	-15.625	-37.8125	-34.0625	-10.9375	-1.5625	0	0	0	0	0
26	0.26	-2.5	-28.4375	-36.5625	-16.5625	-4.0625	0	0	0	0	0
27	0.27	4.0625	-16.875	-34.375	-23.125	-7.8125	-0.3125	0	0	0	0
28	0.28	1.875	-5.3125	-27.5	-27.8125	-12.5	-0.9375	-0.3125	0	0	0
29	0.29	-1.5625	-0.625	-18.75	-29.375	-17.1875	-2.5	-0.625	0	0	0
30	0.3	-1.5625	7.1875	-7.5	-27.5	-20.625	-5	-1.25	0	0	0
31	0.31	0.9375	7.8125	2.5	-21.5625	-22.5	-8.4375	-2.8125	0	0	0
32	0.32	0.9375	6.25	9.375	-13.125	-20.9375	-11.5625	-4.375	-0.3125	0	0
33	0.33	0	5.3125	11.875	-3.125	-16.875	-14.6875	-7.1875	-1.25	0	0
34	0.34	0	3.4375	11.25	5.625	-10.625	-15.625	-9.6875	-2.1875	0	0
35	0.35	0.3125	2.8125	8.4375	11.5625	-2.5	-14.6875	-11.25	-3.75	-0.3125	0
36	0.36	0.3125	2.8125	5.3125	14.0625	5.625	-11.875	-11.5625	-5.3125	-0.625	0
37	0.37	0	2.8125	3.4375	13.125	11.5625	-7.1875	-10	-6.875	-1.25	0
38	0.38	0	2.5	2.8125	10	14.375	-1.25	-6.5625	-7.1875	-2.1875	0
39	0.39	0.3125	2.1875	2.5	6.5625	14.375	5.3125	-1.5625	-6.5625	-3.125	0
40	0.4	0	1.5625	2.8125	3.75	11.5625	10	3.4375	-4.375	-3.75	0
41	0.41	0	1.25	2.5	1.875	7.8125	13.125	8.75	-0.9375	-3.75	0
42	0.42	0	0.9375	1.875	1.25	4.375	13.4375	12.5	3.125	-2.5	0
43	0.43	0	0.9375	0.9375	1.25	1.5625	11.875	14.375	7.5	-0.625	0
44	0.44	0	0.9375	0.625	1.25	0.3125	8.75	13.75	11.25	2.1875	0
45	0.45	0	0.9375	0	0.9375	0.625	6.25	11.25	13.4375	5.625	0.3125
46	0.46	0	0.625	0	0.625	0.9375	3.75	7.8125	13.4375	8.75	0.625
47	0.47	0	0.625	0	0.3125	1.25	2.1875	4.375	11.5625	10.3125	1.875
48	0.48	0	0.3125	0	0	0.9375	1.5625	1.875	8.4375	10.625	3.75
49	0.49	0	0.3125	0	0	0.625	1.5625	0.625	5	9.0625	5.9375
50	0.5	0	0.3125	0	0	0.625	1.5625	0	1.5625	6.5625	7.8125
51	0.51	0	0.3125	0	0	0.625	1.25	-0.3125	-1.25	3.75	8.75
52	0.52	0	0.3125	0	0	0.625	0.9375	-0.3125	-2.5	1.25	8.75
53	0.53	0	0.3125	0	0	0.625	0.625	-0.3125	-2.5	-0.3125	7.8125
54	0.54	0	0.3125	0	0	0.3125	0.3125	-0.625	-1.875	-0.9375	5.625
55	0.55	0	0.3125	0	0	0.3125	0.3125	-0.625	-0.9375	-0.625	3.75
56	0.56	0	0.3125	0	0	0.3125	0.3125	-0.625	0	0	2.8125
57	0.57	0	0.3125	0	0	0.3125	0.3125	-0.3125	0.625	0.625	1.25
58	0.58	0	0.3125	0	0	0.3125	0.3125	0	0.625	0.625	0.3125
59	0.59	0	0.3125	0	0	0.3125	0.3125	0.3125	0.9375	0.625	0.625
60	0.6	0	0.3125	0	0	0.3125	0.3125	0.625	0.625	0.625	0.625
61	0.61	0	0.3125	0	0	0.3125	0.3125	0.625	0.625	0.625	0.625
62	0.62	0	0.3125	0	0	0.3125	0.3125	0.3125	0.625	0.625	0.625
63	0.63	0	0.3125	0	0	0.3125	0.3125	0.3125	0.625	0.625	0.625
64	0.64	0	0.3125	0	0	0.3125	0.3125	0.3125	0.625	0.625	0.625
65	0.65	0	0.3125	0	0	0.3125	0.3125	0.3125	0.625	0.625	0.625
66	0.66	0	0.3125	0	0	0.3125	0.3125	0.3125	0.625	0.625	0.625
67	0.67	0	0.3125	0	0	0.3125	0.3125	0.3125	0.625	0.625	0.625
68	0.68	0	0.3125	0	0	0.3125	0.3125	0.3125	0.625	0.625	0.625
69	0.69	0	0.3125	0	0	0.3125	0.3125	0.3125	0.625	0.625	0.625
70	0.7	0	0.3125	0	0	0.3125	0.3125	0.3125	0.625	0.625	0.625
71	0.71	0	0.3125	0	0	0.3125	0.3125	0.3125	0.625	0.625	0.625
72	0.72	0	0.3125	0	0	0.3125	0.3125	0.3125	0.625	0.625	0.625
73	0.73	0	0.3125	0	0	0.3125	0.3125	0.3125	0.625	0.625	0.625
74	0.74	0	0.3125	0	0	0.3125	0.3125	0.3125	0.625	0.625	0.625
75	0.75	0	0.3125	0	0	0.3125	0.3125	0.3125	0.625	0.625	0.625
76	0.76	0	0.3125	0	0	0.3125	0.3125	0.3125	0.625	0.625	0.625
77	0.77	0	0.3125	0	0	0.3125	0.3125	0.3125	0.625	0.625	0.625
78	0.78	0	0.3125	0	0	0.3125	0.3125	0.3125	0.625	0.625	0.625
79	0.79	0	0.3125	0	0	0.3125	0.3125	0.3125	0.625	0.625	0.625
80	0.8	0	0.3125	0	0	0.3125	0.3125	0.3125	0.625	0.625	0.625
81	0.81	0	0.3125	0	0	0.3125	0.3125	0.3125	0.625	0.625	0.625
82	0.82	0	0.3125	0	0	0.3125	0.3125	0.3125	0.625	0.625	0.625
83	0.83	0	0.3125	0	0	0.3125	0.3125	0.3125	0.625	0.625	0.625
84	0.84	0	0.3125	0	0	0.3125	0.3125	0.3125	0.625	0.625	0.625
85	0.85	0	0.3125	0	0	0.3125	0.3125	0.3125	0.625	0.625	0.625
86	0.86	0	0.3125	0	0	0.3125	0.3125	0.3125	0.625	0.625	0.625
87	0.87	0	0.3125	0	0	0.3125	0.3125	0.3125	0.625	0.625	0.625
88	0.88	0	0.3125	0	0	0.3125	0.3125	0.3125	0.625	0.625	0.625
89	0.89	0	0.3125	0	0	0.3125	0.3125	0.3125	0.625	0.625	0.625
90	0.9	0	0.3125	0	0	0.3125	0.3125	0.3125	0.625	0.625	0.625
91	0.91	0	0.3125	0	0	0.3125	0.3125	0.3125	0.625	0.625	0.625
92	0.92	0	0.3125	0	0	0.3125	0.3125	0.3125	0.625	0.625	0.625
93	0.93	0	0.3125	0	0	0.3125	0.3125	0.3125	0.625	0.625	0.625
94	0.94	0	0.3125	0	0	0.3125	0.3125	0.3125	0.625	0.625	0.625
95	0.95	0	0.3125	0	0	0.3125	0.3125	0.3125	0.625	0.625	0.625
96	0.96	0	0.3125	0	0	0.3125	0.3125	0.3125	0.625	0.625	0.625
97	0.97	0	0.3125	0	0	0.3125	0.3125	0.3125	0.625	0.625	0.625
98	0.98	0	0.3125	0	0	0.3125	0.3125	0.3125	0.625	0.625	0.625
99	0.99	0	0.3125	0	0	0.3125	0.3125	0.3125	0.625	0.625	0.625
100	1	0	0.3125	0	0	0.3125	0.3125	0.3125	0.625	0.625	0.625
101	1.01	0	0.3125	0	0	0.3125	0.3125	0.3125	0.625	0.625	0.625
102	1.02	0	0.3125	0	0	0.3125	0.3125	0.3125	0.625	0.625	0.625
103	1.03	0	0.3125	0	0	0.3125	0.3125	0.3125	0.625	0.625	0.625
104	1.04	0	0.3125	0	0	0.3125	0.3125	0.3125	0.625	0.625	0.625
105	1.05	0	0.3125	0	0	0.3125	0.3125	0.3125	0.625	0.625	0.625
106	1.06	0	0.3125	0	0	0.3125	0.3125	0.3125	0.625	0.625	0.625
107	1.07	0	0.3125	0	0	0.3125	0.3125	0.3125	0.625	0.625	0.625
108	1.08	0	0.3125	0	0	0.3125	0.3125	0.3125	0.625	0.625	0.625
109	1.09	0	0.3125	0	0	0.3125	0.3125	0.3125	0.625	0.625	0.625
110	1.1	0	0.3125	0	0	0.3125	0.3125	0.3125	0.625	0.625	0.625
111	1.11	0	0.3125	0	0	0.3125	0.3125	0.3125	0.625	0.625	0.625
112	1.12	0	0.3125	0	0	0.3125	0.3125	0.3125	0.625	0.625	0.625
113	1.13	0	0.3125	0	0	0.3125	0.3125	0.3125	0.625	0.625	0.625
114	1.14	0	0.3125	0	0	0.3125	0.3125	0.3125	0.625	0.625	0.625
115	1.15	0	0.3125	0	0	0.3125	0.3125	0.3125	0.625	0.625	0.625
116	1.16	0	0.3125	0	0	0.3125	0.3125	0.3125	0.625	0.625	0.625
117	1.17	0	0.3125	0	0	0.3125	0.3125	0.3125	0.625	0.625	0.625
118	1.18	0	0.3125	0	0	0.3125	0.3125	0.3125	0.625	0.625	0.625
119	1.19	0	0.3125	0	0	0.3125	0.3125	0.3125	0.625	0.625	0.625
120	1.2	0	0.3125	0	0	0.3125	0.3125	0.3125	0.625	0.625	0.625
121	1.21	0	0.3125	0	0	0.3125	0.3125	0.3125	0.625	0.625	0.625
122	1.22	0	0.3125	0	0	0.3125	0.3125	0.3125	0.625	0.625	0.625
123	1.23	0	0.3125	0	0	0.3125	0.3125	0.3125	0.625	0.625	0.625
124	1.24	0	0.3125	0	0	0.3125	0.3125	0.3125	0.625	0.625	0.625
125	1.25	0	0.3125	0	0	0.3125	0.3125	0.3125	0.625	0.625	0.625
126	1.26	0	0.3125	0	0	0.3125	0.3125	0.3125	0.625	0.625	0.625
127	1.27	0	0.3125	0	0	0.3125	0.3125	0.3125	0.625	0.625	0.625
128	1.28	0	0.3125	0	0	0.3125	0.3125	0.3125	0.625	0.625	0.625
129	1.29	0	0.3125	0	0	0.3125	0.3125	0.3125	0.625	0.625	0.625
130	1.3	0	0.3125	0	0	0.3125	0.3125	0.3125	0.625	0.625	0.625
131	1.31	0	0.3125	0	0	0.3125	0.3125	0.3125	0.625	0.625	0.625
132	1.32	0	0.3125	0	0	0.3125	0.3125	0.3125	0.625	0.625	0.625
133	1.33	0	0.3125	0	0	0.3125	0.3125	0.3125	0.625	0.625	0.625
134	1.34	0	0.3125	0	0	0.3125	0.3125	0.3125	0.625	0.625	0.625
135	1.35	0	0.3125	0	0	0.3125	0.3125	0.3125	0.625	0.625	0.625
136	1.36	0	0.3125	0	0	0.3125	0.3125	0.3125	0.625	0.625	0.625
137	1.37	0	0.3125	0	0	0.3125	0.3125	0.3125	0.625	0.625	0.625
138	1.38	0	0.3125	0	0	0.3125	0.3125	0.3125	0.625	0.625	0.625
139	1.39	0	0.3125	0	0	0.3125	0.3125	0.3125	0.625	0.625	0.625
140	1.4	0	0.3125	0	0	0.3125	0.3125	0.3125	0.625	0.625	0.625
141	1.41	0	0.3125	0	0	0.3125	0.3125	0.3125	0.625	0.625	0.625
142	1.42	0	0.3125	0	0	0.3125	0.3125	0.3125	0.625	0.625	0.625
143	1.43	0	0.3125	0	0	0.3125	0.3125	0.3125	0.625	0.625	0.625
144	1.44	0	0.3125	0	0	0.3125	0.3125	0.3125	0.625	0.625	0.625
145	1.45	0	0.3125	0	0	0.3125	0.3125	0.3125	0.625	0.625	0.625
146	1.46	0	0.3125	0	0	0.3125	0.3125	0.3125	0.625	0.625	0.625
147	1.47	0	0.3125	0	0	0.3125	0.3125	0.3125	0.625	0.625	0.625
148	1.48	0	0.3125	0	0	0.3125	0.3125	0.3125	0.625	0.625	0.625
149	1.49	0	0.3125	0	0	0.3125	0.3125	0.3125	0.625	0.625	0.625
150	1.5	0	0.3125	0	0	0.3125	0.3125	0.3125	0.625	0.625	0.625
151	1.51	0	0.3125	0	0	0.3125	0.3125	0.3125	0.625	0.625	0.625
152	1.52	0	0.3125	0	0	0.3125	0.3125	0.3125	0.625	0.625	0.625
153	1.53	0	0.3125	0	0	0.3125	0.3125	0.3125	0.625	0.625	0.625
154	1.54	0	0.3125	0	0	0.3125	0.3125	0.3125	0.625	0.625	0.625
155	1.55	0	0.3125	0	0	0.3125	0.3125	0.3125	0.625	0.625	0.625
156	1.56	0	0.3125	0	0	0.3125	0.3125	0.3125	0.625	0.625	0.625
157	1.57	0	0.3125	0	0	0.3125	0.3125	0.3125	0.625	0.625	0.625
158	1.58	0	0.3125	0	0	0.3125	0.3125	0.3125	0.625	0.625	0.625
159	1.59	0	0.3125	0	0	0.3125	0.3125	0.3125	0.625	0.625	0.625
160	1.6	0	0.3125	0	0	0.3125	0.3125	0.3125	0.625	0.625	0.625
161	1.61	0	0.3125	0	0	0.3125	0.3125	0.3125	0.625	0.625	0.625
162	1.62	0	0.3125	0	0	0.3125	0.3125	0.3125	0.625	0.625	0.625
163	1.63	0	0.3125	0	0	0.3125	0.3125	0.3125	0.625	0.625	0.625
164	1.64	0	0.3125	0	0	0.3125	0.3125	0.3125	0.625	0.625	0.625
165	1.65	0	0.3125	0	0	0.3125	0.3125	0.3125	0.625	0.625	0.625
166	1.66	0	0.3125	0	0	0.3125	0.3125	0.3125	0.625	0.625	0.625
167	1.67	0	0.3125	0	0	0.3125	0.3125	0.3125	0.625	0.625	0.625
168	1.68	0	0.3125	0	0	0.3125	0.3125	0.3125	0.625	0.625	0.625
169	1.69	0	0.3125	0	0	0.3125	0.3125	0.3125	0.625	0.625	0.625
170	1.7	0	0.3125	0	0	0.3125	0.3125	0.3125	0.625	0.625	0.625
171	1.71	0	0.3125	0	0	0.3125	0.3125	0.3125	0.625	0.625	0.625
172	1.72	0	0.3125	0	0	0.3125	0.3125	0.3125	0.625	0.625	0.625
173	1.73	0	0.3125	0	0	0.3125	0.3125	0.3125	0.625	0.625	0.625
174	1.74	0	0.3125	0	0	0.3125	0.3125	0.3125	0.625	0.625	0.625
175	1.75	0	0.3125	0	0	0.3125	0.3125	0.3125	0.625	0.625	0.625
176	1.76	0	0.3125	0	0	0.3125	0.3125	0.3125	0.625	0.625	0.625
177	1.77	0	0.3125	0	0	0.3125	0.3125	0.3125	0.625	0.625	0.625
178	1.78	0	0.3125	0	0	0.3125	0.3125	0.3125	0.625	0.625	0.625
179	1.79	0	0.3125	0	0	0.3125	0.3125	0.3125	0.625	0.625	0.625
180	1.8	0	0.3125	0	0	0.3125	0.3125	0.3125	0.625	0.625	0.625
181	1.81	0	0.3125	0	0	0.3125	0.3125	0.3125	0.625	0.625	0.625
182	1.82	0	0.3125	0	0	0.3125	0.3125	0.3125	0.625	0.625	0.625
183	1.83	0	0.3125	0	0	0.3125	0.3125	0.3125	0.625	0.625	0.625
184	1.84	0	0.3125	0	0	0.3125	0.3125	0.3125	0.625	0.625	0.625
185	1.85	0	0.3125	0	0	0.3125	0.3125	0.3125	0.625	0.625	0.625
186	1.86	0	0.3125	0	0	0.3125	0.3125	0.3125	0.625	0.625	0.625
187	1.87	0	0.3125	0	0	0.3125	0.3125	0.3125	0.625	0.625	0.625
188	1.88	0	0.3125	0	0	0.3125	0.3125	0.3125	0.625	0.625	0.625
189	1.89	0	0.3125	0	0	0.3125	0.3125	0.3125	0.625	0.625	0.625
190	1.9	0	0.3125	0	0	0.3125	0.3125	0.3125	0.625	0.625	0.625
191	1.91	0	0.3125	0	0	0.3125	0.3125	0.3125	0.625	0.625	0.625
192	1.92	0	0.3125	0	0	0.3125	0.3125	0.3125	0.625	0.625	0.625
193	1.93	0	0.3125	0	0	0.3125	0.3125	0.3125	0.625	0.625	0.625
194	1.94	0	0.3125	0	0	0.3125	0.3125	0.3125	0.625	0.625	0.625
195	1.95	0	0.3125	0	0	0.3125	0.3125	0.3125	0.625	0.625	0.625
196	1.96	0	0.3125	0	0	0.3125	0.3125	0.3125	0.625	0.625	0.625
197	1.97	0	0.3125	0	0	0.3125	0.3125	0.3125	0.625	0.625	0.625
198	1.98	0	0.3125	0	0	0.3125	0.3125	0.3125	0.625	0.625	0.625
199	1.99	0	0.3125	0	0	0.3125	0.3125	0.3125	0.625	0.625	0.625

## Sheet: panel_b
	time	Ang1	Ang2	Ang3	Ang4	Ang5	Ang6	Ang7	Ang8	Ang9	Ang10
0	0	0	0	0	0	0	0	0	0	0	0
1	0.01	0	0	0	0	0	0	0	0	0	0
2	0.02	0	0	0	0	0	0	0	0	0	0
3	0.03	0	0	0	0	0	0	0	0	0	0
4	0.04	0	0	0	0	0	0	0	0	0	0
5	0.05	0	0	0	0	0	0	0	0	0	0
6	0.06	0	0	0	0	0	0	0	0	0	0
7	0.07	0	0	0	0	0	0	0	0	0	0
8	0.08	0	0	0	0	0	0	0	0	0	0
9	0.09	0	0	0	0	0	0	0	0	0	0
10	0.1	0	0	0	0	0	0	0	0	0	0
11	0.11	0	0	0	0	0	0	0	0	0	0
12	0.12	0	0	0	0	0	0	0	0	0	0
13	0.13	0	0	0	0	0	0	0	0	0	0
14	0.14	0	0	0	0	0	0	0	0	0	-0.3125
15	0.15	0	0	0	0	0	0.3125	0	0	0	-3.4375
16	0.16	0	0	0	0	0	0	0	0	-0.9375	-14.0625
17	0.17	0	0	0	0	0	0	0	0	-4.6875	-32.8125
18	0.18	0	0	0	0	0	0	0	-0.9375	-12.8125	-48.4375
19	0.19	0	0	0	0	0	0	0	-3.125	-24.6875	-54.375
20	0.2	0	0	0	0	0	0	-0.625	-7.5	-36.25	-49.375
21	0.21	0	0	0	0	0	0	-2.1875	-15	-44.0625	-42.8125
22	0.22	0	0	0	0	0	0	-5.625	-24.0625	-45.3125	-39.0625
23	0.23	0	0	0	0	0	-0.3125	-10.9375	-32.1875	-41.875	-33.125
24	0.24	0	0	0	0	0	-1.25	-17.8125	-36.875	-34.375	-20
25	0.25	0	0	0	0	-0.3125	-5	-25	-36.875	-23.75	-3.125
26	0.26	0	0	0	0	-0.9375	-9.375	-30.3125	-31.875	-12.8125	5.9375
27	0.27	0	0	0	0	-2.1875	-12.1875	-31.5625	-23.125	-1.25	3.75
28	0.28	0	0	0	0	-5	-18.125	-28.125	-11.875	6.5625	-1.875
29	0.29	0	0	0	-0.3125	-9.0625	-23.125	-20.625	-0.9375	9.375	-2.5
30	0.3	0	0	0	-0.9375	-13.4375	-25.3125	-11.25	8.125	8.4375	0.625
31	0.31	0	0	0	-2.1875	-17.1875	-24.6875	-0.3125	12.8125	5.9375	1.25
32	0.32	0	0	-0.3125	-4.6875	-19.6875	-20	9.0625	13.4375	4.0625	0
33	0.33	0	0	-0.9375	-7.8125	-19.0625	-12.1875	15	11.5625	2.8125	0
34	0.34	0	0	-2.1875	-10.9375	-15.625	1.5625	16.5625	8.75	2.5	0.3125
35	0.35	0	-0.3125	-4.0625	-12.8125	-9.0625	10.3125	15	6.25	2.8125	0
36	0.36	0	-0.625	-5.625	-13.125	-1.875	13.75	11.25	4.6875	2.8125	0
37	0.37	0	-1.25	-7.1875	-10.9375	6.875	17.5	7.5	4.0625	2.5	0.3125
38	0.38	0	-1.875	-7.8125	-6.5625	14.0625	16.25	4.6875	3.75	2.1875	0
39	0.39	-0.3125	-3.125	-6.875	0	18.125	12.1875	3.125	3.4375	1.875	0
40	0.4	-0.3125	-4.0625	-4.6875	7.1875	18.75	7.8125	2.8125	2.8125	1.5625	0.3125
41	0.41	-0.3125	-4.0625	-0.3125	13.75	15.9375	4.0625	2.5	1.875	1.25	0
42	0.42	-0.3125	-3.4375	5	18.125	11.5625	2.1875	2.5	1.5625	0.9375	0
43	0.43	-0.3125	-1.25	10.3125	19.0625	6.875	1.5625	1.875	0.9375	0.9375	0
44	0.44	0	1.875	14.375	17.1875	3.75	1.875	1.25	0.9375	0.625	0
45	0.45	0	5.9375	16.5625	13.125	1.5625	1.875	0.625	0.9375	0.625	0
46	0.46	0.625	9.6875	16.25	8.125	0.9375	1.5625	0.3125	0.9375	0.3125	0
47	0.47	1.5625	12.5	13.4375	3.75	0.9375	0.9375	0.3125	0.625	0.3125	0
48	0.48	3.75	13.4375	9.6875	0.625	1.25	0.625	0.3125	0.625	0.3125	0
49	0.49	6.25	11.875	5	-0.9375	0.9375	0.3125	0.3125	0.625	0.3125	0
50	0.5	8.4375	8.75	0.9375	-0.9375	0.3125	0	0.3125	0.625	0.3125	0
51	0.51	10.3125	4.6875	-2.1875	-0.3125	-0.3125	0	0	0.625	0.3125	0
52	0.52	10.3125	0.625	-3.75	-0.3125	-0.3125	0	0	0.625	0.3125	0
53	0.53	9.0625	-2.1875	-3.75	-0.625	-0.625	0	0	0.625	0.3125	0
54	0.54	7.1875	-3.4375	-3.125	-0.9375	-0.3125	0	0	0.625	0.3125	0
55	0.55	5	-3.125	-2.5	-1.25	-0.3125	0	0	0.625	0.3125	0
56	0.56	2.5	-1.5625	-1.875	-1.25	-0.3125	0	0	0.625	0.3125	0
57	0.57	0.3125	-0.3125	-1.5625	-0.9375	-0.3125	0	0	0.625	0.3125	0
58	0.58	-0.9375	0.625	-1.25	-0.9375	-0.3125	0	0	0.625	0.3125	0
59	0.59	-0.9375	0.625	-0.625	-0.9375	-0.3125	0	0	0.625	0.3125	0
60	0.6	-0.3125	0.3125	-0.3125	-0.9375	-0.3125	0	0	0.625	0.3125	0
61	0.61	-0.3125	0	-0.3125	-0.9375	-0.3125	0	0	0.625	0.3125	0
62	0.62	-0.3125	-0.3125	-0.3125	-0.9375	-0.3125	0	0	0.625	0.3125	0
63	0.63	-0.3125	-0.3125	-0.625	-0.9375	-0.3125	0	0	0.625	0.3125	0
64	0.64	-0.3125	-0.3125	-0.625	-0.9375	-0.3125	0	0	0.625	0.3125	0
65	0.65	-0.3125	-0.3125	-0.625	-0.9375	-0.3125	0	0	0.625	0.3125	0
66	0.66	-0.3125	-0.3125	-0.625	-0.9375	-0.3125	0	0	0.625	0.3125	0
67	0.67	-0.3125	-0.3125	-0.625	-0.9375	-0.3125	0	0	0.625	0.3125	0
68	0.68	-0.3125	-0.3125	-0.625	-0.9375	-0.3125	0	0	0.625	0.3125	0
69	0.69	-0.3125	-0.3125	-0.625	-0.9375	-0.3125	0	0	0.625	0.3125	0
70	0.7	-0.3125	-0.3125	-0.625	-0.9375	-0.3125	0	0	0.625	0.3125	0
71	0.71	-0.3125	-0.3125	-0.625	-0.9375	-0.3125	0	0	0.625	0.3125	0
72	0.72	-0.3125	-0.3125	-0.625	-0.9375	-0.3125	0	0	0.625	0.3125	0
73	0.73	-0.3125	-0.3125	-0.625	-0.9375	-0.3125	0	0	0.625	0.3125	0
74	0.74	-0.3125	-0.3125	-0.625	-0.9375	-0.3125	0	0	0.625	0.3125	0
75	0.75	-0.3125	-0.3125	-0.625	-0.9375	-0.3125	0	0	0.625	0.3125	0
76	0.76	-0.3125	-0.3125	-0.625	-0.9375	-0.3125	0	0	0.3125	0.3125	0
77	0.77	-0.3125	-0.3125	-0.625	-0.9375	-0.3125	0	0	0.3125	0.3125	0
78	0.78	-0.3125	-0.3125	-0.625	-0.9375	-0.3125	0	0	0.3125	0.3125	0
79	0.79	-0.3125	-0.3125	-0.625	-0.9375	-0.3125	0	0	0.3125	0.3125	0
80	0.8	-0.3125	-0.3125	-0.625	-0.9375	-0.3125	0	0	0.3125	0.3125	0
81	0.81	-0.3125	-0.3125	-0.625	-0.9375	-0.3125	0	0	0.3125	0.3125	0
82	0.82	-0.3125	-0.3125	-0.625	-0.9375	-0.3125	0	0	0.3125	0.3125	0
83	0.83	-0.3125	-0.3125	-0.625	-0.9375	-0.3125	0	0	0.3125	0.3125	0
84	0.84	-0.3125	-0.3125	-0.625	-0.9375	-0.3125	0	0	0.3125	0.3125	0
85	0.85	-0.3125	-0.3125	-0.625	-0.9375	-0.3125	0	0	0.3125	0.3125	0
86	0.86	-0.3125	-0.3125	-0.625	-0.9375	-0.3125	0	0	0.3125	0.3125	0
87	0.87	-0.3125	-0.3125	-0.625	-0.9375	-0.3125	0	0	0.3125	0.3125	0
88	0.88	-0.3125	-0.3125	-0.625	-0.9375	-0.3125	0	0	0.3125	0.3125	0
89	0.89	-0.3125	-0.3125	-0.625	-0.9375	-0.3125	0	0	0.3125	0.3125	0
90	0.9	-0.3125	-0.3125	-0.625	-0.9375	-0.3125	0	0	0.3125	0.3125	0
91	0.91	-0.3125	-0.3125	-0.625	-0.9375	-0.3125	0	0	0.3125	0.3125	0
92	0.92	-0.3125	-0.3125	-0.625	-0.9375	-0.3125	0	0	0.3125	0.3125	0
93	0.93	-0.3125	-0.3125	-0.625	-0.9375	-0.3125	0	0	0.3125	0.3125	0
94	0.94	-0.3125	-0.3125	-0.625	-0.9375	-0.3125	0	0	0.3125	0.3125	0
95	0.95	-0.3125	-0.3125	-0.625	-0.9375	-0.3125	0	0	0.3125	0.3125	0
96	0.96	-0.3125	-0.3125	-0.625	-0.9375	-0.3125	0	0	0.3125	0.3125	0
97	0.97	-0.3125	-0.3125	-0.625	-0.9375	-0.3125	0	0	0.3125	0.3125	0
98	0.98	-0.3125	-0.3125	-0.625	-0.9375	-0.3125	0	0	0.3125	0.3125	0
99	0.99	-0.3125	-0.3125	-0.625	-0.9375	-0.3125	0	0	0.3125	0.3125	0
100	1	-0.3125	-0.3125	-0.625	-0.9375	-0.3125	0	0	0.3125	0.3125	0
101	1.01	-0.3125	-0.3125	-0.625	-0.9375	-0.3125	0	0	0.3125	0.3125	0
102	1.02	-0.3125	-0.3125	-0.625	-0.9375	-0.3125	0	0	0.3125	0.3125	0
103	1.03	-0.3125	-0.3125	-0.625	-0.9375	-0.3125	0	0	0.3125	0.3125	0
104	1.04	-0.3125	-0.3125	-0.625	-0.9375	-0.3125	0	0	0.3125	0.3125	0
105	1.05	-0.3125	-0.3125	-0.625	-0.9375	-0.3125	0	0	0.3125	0.3125	0
106	1.06	-0.3125	-0.3125	-0.625	-0.9375	-0.3125	0	0	0.3125	0.3125	0
107	1.07	-0.3125	-0.3125	-0.625	-0.9375	-0.3125	0	0	0.3125	0.3125	0
108	1.08	-0.3125	-0.3125	-0.625	-0.9375	-0.3125	0	0	0.3125	0.3125	0
109	1.09	-0.3125	-0.3125	-0.625	-0.9375	-0.3125	0	0	0.3125	0.3125	0
110	1.1	-0.3125	-0.3125	-0.625	-0.9375	-0.3125	0	0	0.3125	0.3125	0
111	1.11	-0.3125	-0.3125	-0.625	-0.9375	-0.3125	0	0	0.3125	0.3125	0
112	1.12	-0.3125	-0.3125	-0.625	-0.9375	-0.3125	0	0	0.3125	0.3125	0
113	1.13	-0.3125	-0.3125	-0.625	-0.9375	-0.3125	0	0	0.3125	0.3125	0
114	1.14	-0.3125	-0.3125	-0.625	-0.9375	-0.3125	0	0	0.3125	0.3125	0
115	1.15	-0.3125	-0.3125	-0.625	-0.9375	-0.3125	0	0	0.3125	0.3125	0
116	1.16	-0.3125	-0.3125	-0.625	-0.9375	-0.3125	0	0	0.3125	0.3125	0
117	1.17	-0.3125	-0.3125	-0.625	-0.9375	-0.3125	0	0	0.3125	0.3125	0
118	1.18	-0.3125	-0.3125	-0.625	-0.9375	-0.3125	0	0	0.3125	0.3125	0
119	1.19	-0.3125	-0.3125	-0.625	-0.9375	-0.3125	0	0	0.3125	0.3125	0
120	1.2	-0.3125	-0.3125	-0.625	-0.9375	-0.3125	0	0	0.3125	0.3125	0
121	1.21	-0.3125	-0.3125	-0.625	-0.9375	-0.3125	0	0	0.3125	0.3125	0
122	1.22	-0.3125	-0.3125	-0.625	-0.9375	-0.3125	0	0	0.3125	0.3125	0
123	1.23	-0.3125	-0.3125	-0.625	-0.9375	-0.3125	0	0	0.3125	0.3125	0
124	1.24	-0.3125	-0.3125	-0.625	-0.9375	-0.3125	0	0	0.3125	0.3125	0
125	1.25	-0.3125	-0.3125	-0.625	-0.9375	-0.3125	0	0	0.3125	0.3125	0
126	1.26	-0.3125	-0.3125	-0.625	-0.9375	-0.3125	0	0	0.3125	0.3125	0
127	1.27	-0.3125	-0.3125	-0.625	-0.9375	-0.3125	0	0	0.3125	0.3125	0
128	1.28	-0.3125	-0.3125	-0.625	-0.9375	-0.3125	0	0	0.3125	0.3125	0
129	1.29	-0.3125	-0.3125	-0.625	-0.9375	-0.3125	0	0	0.3125	0.3125	0
130	1.3	-0.3125	-0.3125	-0.625	-0.9375	-0.3125	0	0	0.3125	0.3125	0
131	1.31	-0.3125	-0.3125	-0.625	-0.9375	-0.3125	0	0	0.3125	0.3125	0
132	1.32	-0.3125	-0.3125	-0.625	-0.9375	-0.3125	0	0	0.3125	0.3125	0
133	1.33	-0.3125	-0.3125	-0.625	-0.9375	-0.3125	0	0	0.3125	0.3125	0
134	1.34	-0.3125	-0.3125	-0.625	-0.9375	-0.3125	0	0	0.3125	0.3125	0
135	1.35	-0.3125	-0.3125	-0.625	-0.9375	-0.3125	0	0	0.3125	0.3125	0
136	1.36	-0.3125	-0.3125	-0.625	-0.9375	-0.3125	0	0	0.3125	0.3125	0
137	1.37	-0.3125	-0.3125	-0.625	-0.9375	-0.3125	0	0	0.3125	0.3125	0
138	1.38	-0.3125	-0.3125	-0.625	-0.9375	-0.3125	0	0	0.3125	0.3125	0
139	1.39	-0.3125	-0.3125	-0.625	-0.9375	-0.3125	0	0	0.3125	0.3125	0
140	1.4	-0.3125	-0.3125	-0.625	-0.9375	-0.3125	0	0	0.3125	0.3125	0
141	1.41	-0.3125	-0.3125	-0.625	-0.9375	-0.3125	0	0	0.3125	0.3125	0
142	1.42	-0.3125	-0.3125	-0.625	-0.9375	-0.3125	0	0	0.3125	0.3125	0
143	1.43	-0.3125	-0.3125	-0.625	-0.9375	-0.3125	0	0	0.3125	0.3125	0
144	1.44	-0.3125	-0.3125	-0.625	-0.9375	-0.3125	0	0	0.3125	0.3125	0
145	1.45	-0.3125	-0.3125	-0.625	-0.9375	-0.3125	0	0	0.3125	0.3125	0
146	1.46	-0.3125	-0.3125	-0.625	-0.9375	-0.3125	0	0	0.3125	0.3125	0
147	1.47	-0.3125	-0.3125	-0.625	-0.9375	-0.3125	0	0	0.3125	0.3125	0
148	1.48	-0.3125	-0.3125	-0.625	-0.9375	-0.3125	0	0	0.3125	0.3125	0
149	1.49	-0.3125	-0.3125	-0.625	-0.9375	-0.3125	0	0	0.3125	0.3125	0
150	1.5	-0.3125	-0.3125	-0.625	-0.9375	-0.3125	0	0	0.3125	0.3125	0
151	1.51	-0.3125	-0.3125	-0.625	-0.9375	-0.3125	0	0	0.3125	0.3125	0
152	1.52	-0.3125	-0.3125	-0.625	-0.9375	-0.3125	0	0	0.3125	0.3125	0
153	1.53	-0.3125	-0.3125	-0.625	-0.9375	-0.3125	0	0	0.3125	0.3125	0
154	1.54	-0.3125	-0.3125	-0.625	-0.9375	-0.3125	0	0	0.3125	0.3125	0
155	1.55	-0.3125	-0.3125	-0.625	-0.9375	-0.3125	0	0	0.3125	0.3125	0
156	1.56	-0.3125	-0.3125	-0.625	-0.9375	-0.3125	0	0	0.3125	0.3125	0
157	1.57	-0.3125	-0.3125	-0.625	-0.9375	-0.3125	0	0	0.3125	0.3125	0
158	1.58	-0.3125	-0.3125	-0.625	-0.9375	-0.3125	0	0	0.3125	0.3125	0
159	1.59	-0.3125	-0.3125	-0.625	-0.9375	-0.3125	0	0	0.3125	0.3125	0
160	1.6	-0.3125	-0.3125	-0.625	-0.9375	-0.3125	0	0	0.3125	0.3125	0
161	1.61	-0.3125	-0.3125	-0.625	-0.9375	-0.3125	0	0	0.3125	0.3125	0
162	1.62	-0.3125	-0.3125	-0.625	-0.9375	-0.3125	0	0	0.3125	0.3125	0
163	1.63	-0.3125	-0.3125	-0.625	-0.9375	-0.3125	0	0	0.3125	0.3125	0
164	1.64	-0.3125	-0.3125	-0.625	-0.9375	-0.3125	0	0	0.3125	0.3125	0
165	1.65	-0.3125	-0.3125	-0.625	-0.9375	-0.3125	0	0	0.3125	0.3125	0
166	1.66	-0.3125	-0.3125	-0.625	-0.9375	-0.3125	0	0	0.3125	0.3125	0
167	1.67	-0.3125	-0.3125	-0.625	-0.9375	-0.3125	0	0	0.3125	0.3125	0
168	1.68	-0.3125	-0.3125	-0.625	-0.9375	-0.3125	0	0	0.3125	0.3125	0
169	1.69	-0.3125	-0.3125	-0.625	-0.9375	-0.3125	0	0	0.3125	0.3125	0
170	1.7	-0.3125	-0.3125	-0.625	-0.9375	-0.3125	0	0	0.3125	0.3125	0
171	1.71	-0.3125	-0.3125	-0.625	-0.9375	-0.3125	0	0	0.3125	0.3125	0
172	1.72	-0.3125	-0.3125	-0.625	-0.9375	-0.3125	0	0	0.3125	0.3125	0
173	1.73	-0.3125	-0.3125	-0.625	-0.9375	-0.3125	0	0	0.3125	0.3125	0
174	1.74	-0.3125	-0.3125	-0.625	-0.9375	-0.3125	0	0	0.3125	0.3125	0
175	1.75	-0.3125	-0.3125	-0.625	-0.9375	-0.3125	0	0	0.3125	0.3125	0
176	1.76	-0.3125	-0.3125	-0.625	-0.9375	-0.3125	0	0	0.3125	0.3125	0
177	1.77	-0.3125	-0.3125	-0.625	-0.9375	-0.3125	0	0	0.3125	0.3125	0
178	1.78	-0.3125	-0.3125	-0.625	-0.9375	-0.3125	0	0	0.3125	0.3125	0
179	1.79	-0.3125	-0.3125	-0.625	-0.9375	-0.3125	0	0	0.3125	0.3125	0
180	1.8	-0.3125	-0.3125	-0.625	-0.9375	-0.3125	0	0	0.3125	0.3125	0
181	1.81	-0.3125	-0.3125	-0.625	-0.9375	-0.3125	0	0	0.3125	0.3125	0
182	1.82	-0.3125	-0.3125	-0.625	-0.9375	-0.3125	0	0	0.3125	0.3125	0
183	1.83	-0.3125	-0.3125	-0.625	-0.9375	-0.3125	0	0	0.3125	0.3125	0
184	1.84	-0.3125	-0.3125	-0.625	-0.9375	-0.3125	0	0	0.3125	0.3125	0
185	1.85	-0.3125	-0.3125	-0.625	-0.9375	-0.3125	0	0	0.3125	0.3125	0
186	1.86	-0.3125	-0.3125	-0.625	-0.9375	-0.3125	0	0	0.3125	0.3125	0
187	1.87	-0.3125	-0.3125	-0.625	-0.9375	-0.3125	0	0	0.3125	0.3125	0
188	1.88	-0.3125	-0.3125	-0.625	-0.9375	-0.3125	0	0	0.3125	0.3125	0
189	1.89	-0.3125	-0.3125	-0.625	-0.9375	-0.3125	0	0	0.3125	0.3125	0
190	1.9	-0.3125	-0.3125	-0.625	-0.9375	-0.3125	0	0	0.3125	0.3125	0
191	1.91	-0.3125	-0.3125	-0.625	-0.9375	-0.3125	0	0	0.3125	0.3125	0
192	1.92	-0.3125	-0.3125	-0.625	-0.9375	-0.3125	0	0	0.3125	0.3125	0
193	1.93	-0.3125	-0.3125	-0.625	-0.9375	-0.3125	0	0	0.3125	0.3125	0
194	1.94	-0.3125	-0.3125	-0.625	-0.9375	-0.3125	0	0	0.3125	0.3125	0
195	1.95	-0.3125	-0.3125	-0.625	-0.9375	-0.3125	0	0	0.3125	0.3125	0
196	1.96	-0.3125	-0.3125	-0.625	-0.9375	-0.3125	0	0	0.3125	0.3125	0
197	1.97	-0.3125	-0.3125	-0.625	-0.9375	-0.3125	0	0	0.3125	0.3125	0
198	1.98	-0.3125	-0.3125	-0.625	-0.9375	-0.3125	0	0	0.3125	0.3125	0
199	1.99	-0.3125	-0.3125	-0.625	-0.9375	-0.3125	0	0	0.3125	0.3125	0

## Sheet: panel_c
	time 1	Amplitude 1	time 2	Amplitude 2	time 1 theo	Amplitude 1 theo	time 2 theo	Amplitude 2 theo
0	0	0.0599957	0	0.0763582	0	0	0	0
1	0.0102941	0.245437	0.010303	0.278162	0.001002	0.0314108	0.001002	0.0314108
2	0.0205882	0.572686	0.0206061	0.594503	0.00200401	0.0627905	0.00200401	0.0627905
3	0.0308824	0.845394	0.0309091	0.86721	0.00300601	0.0941083	0.00300601	0.0941083
4	0.0411765	0.949023	0.0412121	0.943569	0.00400802	0.125333	0.00400802	0.125333
5	0.0514706	0.861756	0.0515152	0.845394	0.00501002	0.156434	0.00501002	0.156434
6	0.0617647	0.769036	0.0618182	0.714494	0.00601202	0.187381	0.00601202	0.187381
7	0.0720588	0.790852	0.0721212	0.769036	0.00701403	0.218143	0.00701403	0.218143
8	0.0823529	0.730857	0.0824242	0.758127	0.00801603	0.24869	0.00801603	0.24869
9	0.0926471	0.64359	0.0927273	0.659953	0.00901804	0.278991	0.00901804	0.278991
10	0.102941	0.64359	0.10303	0.638136	0.01002	0.309017	0.01002	0.309017
11	0.113235	0.556324	0.113333	0.599957	0.011022	0.338738	0.011022	0.338738
12	0.123529	0.55087	0.123636	0.48542	0.012024	0.368125	0.012024	0.368125
13	0.133824	0.490874	0.133939	0.51269	0.0130261	0.397148	0.0130261	0.397148
14	0.144118	0.403607	0.144242	0.479966	0.0140281	0.425779	0.0140281	0.425779
15	0.154412	0.441786	0.154545	0.392699	0.0150301	0.45399	0.0150301	0.45399
16	0.164706	0.430878	0.164848	0.365428	0.0160321	0.481754	0.0160321	0.481754
17	0.175	0.349066	0.175152	0.294524	0.0170341	0.509041	0.0170341	0.509041
18	0.185294	0.332703	0.185455	0.272708	0.0180361	0.535827	0.0180361	0.535827
19	0.195588	0.272708	0.195758	0.256345	0.0190381	0.562083	0.0190381	0.562083
20	0.205882	0.22362	0.206061	0.207258	0.0200401	0.587785	0.0200401	0.587785
21	0.216176	0.229074	0.216364	0.174533	0.0210421	0.612907	0.0210421	0.612907
22	0.226471	0.190895	0.226667	0.125446	0.0220441	0.637424	0.0220441	0.637424
23	0.236765	0.136354	0.23697	0.114537	0.0230461	0.661312	0.0230461	0.661312
24	0.247059	0.119991	0.247273	0.0763582	0.0240481	0.684547	0.0240481	0.684547
25	0.257353	0.0818123	0.257576	0.0654498	0.0250501	0.707107	0.0250501	0.707107
26	0.267647	0.070904	0.267879	0.0436332	0.0260521	0.728969	0.0260521	0.728969
27	0.277941	0.0599957	0.278182	0.0109083	0.0270541	0.750111	0.0270541	0.750111
28	0.288235	0.0218166	0.288485	0	0.0280561	0.770513	0.0280561	0.770513
29	0.298529	0	0.298788	0	0.0290581	0.790155	0.0290581	0.790155
30	0.308824	0	0.309091	0	0.0300601	0.809017	0.0300601	0.809017
31	0.319118	0	0.319394	0	0.0310621	0.827081	0.0310621	0.827081
32	0.329412	0	0.329697	0	0.0320641	0.844328	0.0320641	0.844328
33	0.339706	0	0.34	0	0.0330661	0.860742	0.0330661	0.860742
34					0.0340681	0.876307	0.0340681	0.876307
35					0.0350701	0.891007	0.0350701	0.891007
36					0.0360721	0.904827	0.0360721	0.904827
37					0.0370741	0.917755	0.0370741	0.917755
38					0.0380762	0.929776	0.0380762	0.929776
39					0.0390782	0.940881	0.0390782	0.940881
40					0.0400802	0.951057	0.0400802	0.951057
41					0.0410822	0.960294	0.0410822	0.960294
42					0.0420842	0.968583	0.0420842	0.968583
43					0.0430862	0.975917	0.0430862	0.975917
44					0.0440882	0.982287	0.0440882	0.982287
45					0.0450902	0.987688	0.0450902	0.987688
46					0.0460922	0.992115	0.0460922	0.992115
47					0.0470942	0.995562	0.0470942	0.995562
48					0.0480962	0.998027	0.0480962	0.998027
49					0.0490982	0.999507	0.0490982	0.999507
50					0.0501002	1	0.0501002	1
51					0.0511022	0.999507	0.0511022	0.999507
52					0.0521042	0.998027	0.0521042	0.998027
53					0.0531062	0.995562	0.0531062	0.995562
54					0.0541082	0.992115	0.0541082	0.992115
55					0.0551102	0.987688	0.0551102	0.987688
56					0.0561122	0.982287	0.0561122	0.982287
57					0.0571142	0.975917	0.0571142	0.975917
58					0.0581162	0.968583	0.0581162	0.968583
59					0.0591182	0.960294	0.0591182	0.960294
60					0.0601202	0.951057	0.0601202	0.951057
61					0.0611222	0.940881	0.0611222	0.940881
62					0.0621242	0.929776	0.0621242	0.929776
63					0.0631263	0.917755	0.0631263	0.917755
64					0.0641283	0.904827	0.0641283	0.904827
65					0.0651303	0.891007	0.0651303	0.891007
66					0.0661323	0.876307	0.0661323	0.876307
67					0.0671343	0.860742	0.0671343	0.860742
68					0.0681363	0.844328	0.0681363	0.844328
69					0.0691383	0.827081	0.0691383	0.827081
70					0.0701403	0.809017	0.0701403	0.809017
71					0.0711423	0.790155	0.0711423	0.790155
72					0.0721443	0.770513	0.0721443	0.770513
73					0.0731463	0.750111	0.0731463	0.750111
74					0.0741483	0.728969	0.0741483	0.728969
75					0.0751503	0.728714	0.0751503	0.728713
76					0.0761523	0.738392	0.0761523	0.738391
77					0.0771543	0.747407	0.0771543	0.747406
78					0.0781563	0.755733	0.0781563	0.755732
79					0.0791583	0.763343	0.0791583	0.763342
80					0.0801603	0.770213	0.0801603	0.770212
81					0.0811623	0.776319	0.0811623	0.776318
82					0.0821643	0.781639	0.0821643	0.781638
83					0.0831663	0.78615	0.0831663	0.786149
84					0.0841683	0.789833	0.0841683	0.789832
85					0.0851703	0.792669	0.0851703	0.792668
86					0.0861723	0.79464	0.0861723	0.794639
87					0.0871743	0.795729	0.0871743	0.795728
88					0.0881764	0.795922	0.0881764	0.795921
89					0.0891784	0.795206	0.0891784	0.795205
90					0.0901804	0.793567	0.0901804	0.793566
91					0.0911824	0.790996	0.0911824	0.790995
92					0.0921844	0.787483	0.0921844	0.787482
93					0.0931864	0.783021	0.0931864	0.78302
94					0.0941884	0.777604	0.0941884	0.777603
95					0.0951904	0.771227	0.0951904	0.771226
96					0.0961924	0.763888	0.0961924	0.763887
97					0.0971944	0.755584	0.0971944	0.755584
98					0.0981964	0.746317	0.0981964	0.746317
99					0.0991984	0.736089	0.0991984	0.736088
100					0.1002	0.724902	0.1002	0.724902
101					0.101202	0.712767	0.101202	0.712767
102					0.102204	0.699711	0.102204	0.69971
103					0.103206	0.685768	0.103206	0.685767
104					0.104208	0.670972	0.104208	0.670971
105					0.10521	0.65536	0.10521	0.65536
106					0.106212	0.63897	0.106212	0.63897
107					0.107214	0.621841	0.107214	0.621841
108					0.108216	0.604011	0.108216	0.604011
109					0.109218	0.585523	0.109218	0.585522
110					0.11022	0.569614	0.11022	0.569614
111					0.111222	0.576407	0.111222	0.576406
112					0.112224	0.582716	0.112224	0.582715
113					0.113226	0.588519	0.113226	0.588519
114					0.114228	0.593796	0.114228	0.593796
115					0.11523	0.598527	0.11523	0.598526
116					0.116232	0.602692	0.116232	0.602691
117					0.117234	0.606273	0.117234	0.606272
118					0.118236	0.609252	0.118236	0.609252
119					0.119238	0.611614	0.119238	0.611614
120					0.12024	0.613342	0.12024	0.613342
121					0.121242	0.614423	0.121242	0.614422
122					0.122244	0.614842	0.122244	0.614842
123					0.123246	0.614588	0.123246	0.614588
124					0.124248	0.613651	0.124248	0.61365
125					0.125251	0.61202	0.125251	0.61202
126					0.126253	0.609688	0.126253	0.609688
127					0.127255	0.606648	0.127255	0.606647
128					0.128257	0.602894	0.128257	0.602894
129					0.129259	0.598422	0.129259	0.598422
130					0.130261	0.59323	0.130261	0.59323
131					0.131263	0.587317	0.131263	0.587317
132					0.132265	0.580683	0.132265	0.580683
133					0.133267	0.573331	0.133267	0.573331
134					0.134269	0.565263	0.134269	0.565263
135					0.135271	0.556484	0.135271	0.556484
136					0.136273	0.547002	0.136273	0.547002
137					0.137275	0.536823	0.137275	0.536823
138					0.138277	0.525958	0.138277	0.525958
139					0.139279	0.514417	0.139279	0.514417
140					0.140281	0.502213	0.140281	0.502213
141					0.141283	0.489361	0.141283	0.489361
142					0.142285	0.475874	0.142285	0.475874
143					0.143287	0.461771	0.143287	0.461771
144					0.144289	0.447069	0.144289	0.447069
145					0.145291	0.447146	0.145291	0.447145
146					0.146293	0.451465	0.146293	0.451465
147					0.147295	0.455414	0.147295	0.455414
148					0.148297	0.458975	0.148297	0.458975
149					0.149299	0.462134	0.149299	0.462134
150					0.150301	0.464876	0.150301	0.464876
151					0.151303	0.467187	0.151303	0.467187
152					0.152305	0.469053	0.152305	0.469053
153					0.153307	0.470461	0.153307	0.470461
154					0.154309	0.471398	0.154309	0.471397
155					0.155311	0.471851	0.155311	0.471851
156					0.156313	0.471811	0.156313	0.471811
157					0.157315	0.471266	0.157315	0.471266
158					0.158317	0.470205	0.158317	0.470205
159					0.159319	0.468621	0.159319	0.468621
160					0.160321	0.466505	0.160321	0.466504
161					0.161323	0.463848	0.161323	0.463847
162					0.162325	0.460645	0.162325	0.460644
163					0.163327	0.456889	0.163327	0.456889
164					0.164329	0.452577	0.164329	0.452577
165					0.165331	0.447703	0.165331	0.447703
166					0.166333	0.442267	0.166333	0.442267
167					0.167335	0.436264	0.167335	0.436264
168					0.168337	0.429695	0.168337	0.429695
169					0.169339	0.422561	0.169339	0.42256
170					0.170341	0.414861	0.170341	0.414861
171					0.171343	0.406599	0.171343	0.406599
172					0.172345	0.397778	0.172345	0.397778
173					0.173347	0.388404	0.173347	0.388404
174					0.174349	0.37848	0.174349	0.37848
175					0.175351	0.368015	0.175351	0.368015
176					0.176353	0.357016	0.176353	0.357016
177					0.177355	0.345493	0.177355	0.345493
178					0.178357	0.344172	0.178357	0.344171
179					0.179359	0.347171	0.179359	0.347171
180					0.180361	0.349893	0.180361	0.349893
181					0.181363	0.352326	0.181363	0.352326
182					0.182365	0.354459	0.182365	0.354458
183					0.183367	0.356279	0.183367	0.356278
184					0.184369	0.357776	0.184369	0.357775
185					0.185371	0.358938	0.185371	0.358938
186					0.186373	0.359756	0.186373	0.359755
187					0.187375	0.360219	0.187375	0.360218
188					0.188377	0.360317	0.188377	0.360316
189					0.189379	0.36004	0.189379	0.36004
190					0.190381	0.359381	0.190381	0.35938
191					0.191383	0.358329	0.191383	0.358329
192					0.192385	0.356878	0.192385	0.356878
193					0.193387	0.355019	0.193387	0.355019
194					0.194389	0.352745	0.194389	0.352745
195					0.195391	0.350051	0.195391	0.350051
196					0.196393	0.34693	0.196393	0.34693
197					0.197395	0.343377	0.197395	0.343376
198					0.198397	0.339387	0.198397	0.339387
199					0.199399	0.334957	0.199399	0.334956
200					0.200401	0.330082	0.200401	0.330082
201					0.201403	0.324761	0.201403	0.324761
202					0.202405	0.318993	0.202405	0.318993
203					0.203407	0.312775	0.203407	0.312775
204					0.204409	0.306108	0.204409	0.306108
205					0.205411	0.298992	0.205411	0.298992
206					0.206413	0.291428	0.206413	0.291428
207					0.207415	0.283419	0.207415	0.283419
208					0.208417	0.274967	0.208417	0.274967
209					0.209419	0.266076	0.209419	0.266076
210					0.210421	0.262645	0.210421	0.262645
211					0.211423	0.264796	0.211423	0.264796
212					0.212425	0.266742	0.212425	0.266742
213					0.213427	0.268473	0.213427	0.268472
214					0.214429	0.269979	0.214429	0.269979
215					0.215431	0.271254	0.215431	0.271253
216					0.216433	0.272286	0.216433	0.272286
217					0.217435	0.273069	0.217435	0.273068
218					0.218437	0.273593	0.218437	0.273592
219					0.219439	0.27385	0.219439	0.27385
220					0.220441	0.273833	0.220441	0.273833
221					0.221443	0.273534	0.221443	0.273534
222					0.222445	0.272945	0.222445	0.272945
223					0.223447	0.272059	0.223447	0.272059
224					0.224449	0.270869	0.224449	0.270869
225					0.225451	0.269369	0.225451	0.269369
226					0.226453	0.267552	0.226453	0.267552
227					0.227455	0.265413	0.227455	0.265413
228					0.228457	0.262946	0.228457	0.262946
229					0.229459	0.260145	0.229459	0.260145
230					0.230461	0.257008	0.230461	0.257007
231					0.231463	0.253528	0.231463	0.253528
232					0.232465	0.249703	0.232465	0.249703
233					0.233467	0.245529	0.233467	0.245528
234					0.234469	0.241003	0.234469	0.241003
235					0.235471	0.236124	0.235471	0.236124
236					0.236473	0.230889	0.236473	0.230889
237					0.237475	0.225298	0.237475	0.225298
238					0.238477	0.21935	0.238477	0.21935
239					0.239479	0.213044	0.239479	0.213044
240					0.240481	0.206383	0.240481	0.206383
241					0.241483	0.199365	0.241483	0.199365
242					0.242485	0.20034	0.242485	0.200339
243					0.243487	0.201809	0.243487	0.201809
244					0.244489	0.203122	0.244489	0.203122
245					0.245491	0.20427	0.245491	0.20427
246					0.246493	0.205248	0.246493	0.205248
247					0.247495	0.206049	0.247495	0.206049
248					0.248497	0.206665	0.248497	0.206665
249					0.249499	0.20709	0.249499	0.20709
250					0.250501	0.207318	0.250501	0.207318
251					0.251503	0.207342	0.251503	0.207342
252					0.252505	0.207157	0.252505	0.207156
253					0.253507	0.206755	0.253507	0.206754
254					0.254509	0.206131	0.254509	0.20613
255					0.255511	0.205279	0.255511	0.205278
256					0.256513	0.204193	0.256513	0.204193
257					0.257515	0.202869	0.257515	0.202869
258					0.258517	0.201301	0.258517	0.201301
259					0.259519	0.199484	0.259519	0.199484
260					0.260521	0.197413	0.260521	0.197413
261					0.261523	0.195085	0.261523	0.195085
262					0.262525	0.192495	0.262525	0.192495
263					0.263527	0.189639	0.263527	0.189639
264					0.264529	0.186514	0.264529	0.186514
265					0.265531	0.183117	0.265531	0.183117
266					0.266533	0.179445	0.266533	0.179445
267					0.267535	0.175495	0.267535	0.175495
268					0.268537	0.171266	0.268537	0.171266
269					0.269539	0.166756	0.269539	0.166756
270					0.270541	0.161963	0.270541	0.161963
271					0.271543	0.156888	0.271543	0.156888
272					0.272545	0.151529	0.272545	0.151529
273					0.273547	0.151588	0.273547	0.151588
274					0.274549	0.152661	0.274549	0.152661
275					0.275551	0.153617	0.275551	0.153617
276					0.276553	0.154452	0.276553	0.154452
277					0.277555	0.15516	0.277555	0.15516
278					0.278557	0.155736	0.278557	0.155736
279					0.279559	0.156175	0.279559	0.156175
280					0.280561	0.156472	0.280561	0.156472
281					0.281563	0.156621	0.281563	0.156621
282					0.282565	0.156618	0.282565	0.156618
283					0.283567	0.156458	0.283567	0.156458
284					0.284569	0.156136	0.284569	0.156136
285					0.285571	0.155647	0.285571	0.155647
286					0.286573	0.154986	0.286573	0.154986
287					0.287575	0.15415	0.287575	0.15415
288					0.288577	0.153134	0.288577	0.153134
289					0.289579	0.151933	0.289579	0.151933
290					0.290581	0.150544	0.290581	0.150544
291					0.291583	0.148962	0.291583	0.148962
292					0.292585	0.147184	0.292585	0.147184
293					0.293587	0.145207	0.293587	0.145207
294					0.294589	0.143027	0.294589	0.143027
295					0.295591	0.140641	0.295591	0.140641
296					0.296593	0.138046	0.296593	0.138046
297					0.297595	0.13524	0.297595	0.13524
298					0.298597	0.13222	0.298597	0.13222
299					0.299599	0.128984	0.299599	0.128984
300					0.300601	0.125531	0.300601	0.125531
301					0.301603	0.121857	0.301603	0.121857
302					0.302605	0.117964	0.302605	0.117964
303					0.303607	0.117576	0.303607	0.117575
304					0.304609	0.118604	0.304609	0.118604
305					0.305611	0.119557	0.305611	0.119557
306					0.306613	0.120429	0.306613	0.120429
307					0.307615	0.121218	0.307615	0.121218
308					0.308617	0.12192	0.308617	0.12192
309					0.309619	0.12253	0.309619	0.12253
310					0.310621	0.123046	0.310621	0.123046
311					0.311623	0.123463	0.311623	0.123463
312					0.312625	0.123779	0.312625	0.123778
313					0.313627	0.123988	0.313627	0.123988
314					0.314629	0.124088	0.314629	0.124088
315					0.315631	0.124075	0.315631	0.124075
316					0.316633	0.123946	0.316633	0.123946
317					0.317635	0.123697	0.317635	0.123697
318					0.318637	0.123325	0.318637	0.123325
319					0.319639	0.122827	0.319639	0.122826
320					0.320641	0.122199	0.320641	0.122198
321					0.321643	0.121438	0.321643	0.121438
322					0.322645	0.120542	0.322645	0.120542
323					0.323647	0.119507	0.323647	0.119507
324					0.324649	0.118332	0.324649	0.118332
325					0.325651	0.117796	0.325651	0.117796
326					0.326653	0.12	0.326653	0.12
327					0.327655	0.122182	0.327655	0.122182
328					0.328657	0.12434	0.328657	0.12434
329					0.329659	0.12647	0.329659	0.12647
330					0.330661	0.12857	0.330661	0.128569
331					0.331663	0.130634	0.331663	0.130634
332					0.332665	0.132659	0.332665	0.132659
333					0.333667	0.134643	0.333667	0.134643
334					0.334669	0.13658	0.334669	0.13658
335					0.335671	0.138467	0.335671	0.138467
336					0.336673	0.140299	0.336673	0.140299
337					0.337675	0.142074	0.337675	0.142074
338					0.338677	0.143786	0.338677	0.143786
339					0.339679	0.148478	0.339679	0.148478
340					0.340681	0.15595	0.340681	0.155949

## Sheet: panel_d
	time	Ang1	Ang2	Ang3	Ang4	Ang5	Ang6	Ang7	Ang8	Ang9	Ang10
0	0	0	0	0	0	0	0	0	0	0	0
1	0.01	0	0	0	0	0	0	0	0	0	0
2	0.02	0	0	0	0	0	0	0	0	0	0
3	0.03	0	0	0	0	0	0	0	0	0	0
4	0.04	0	0	0	0	0	0	0	0	0	0
5	0.05	0	0	0	0	0	0	0	0	0	0
6	0.06	0	0	0	0	0	0	0	0	0	0
7	0.07	0	0	0	0	0	0	0	0	0	0
8	0.08	0	0	0	0	0	0	0	0	0	0
9	0.09	0	0	0	0	0	0	0	0	0	0
10	0.1	0	0	0	0	0	0	0	0	-0.3125	0
11	0.11	0	0	0	0	0	0	0	0	0	0
12	0.12	0	0	0	0	0	0	0	0	0	0
13	0.13	0	0	0	0	0	0	0	0	0	0
14	0.14	0	0	0	0	0	0	0	0	0	0
15	0.15	0	0	0	0	0	0	0	0	0	0
16	0.16	-0.9375	0	0	0	0	0	0	0	0	0
17	0.17	-6.875	0	0	0	0	0	0	0	0	0
18	0.18	-21.875	-0.625	0	0	0	0	0	0	-0.3125	0
19	0.19	-41.875	-3.75	0	0	0	0	0	0	0	0
20	0.2	-56.875	-10.9375	-0.9375	0	0	0	0	0	0	0
21	0.21	-57.8125	-23.4375	-3.125	0	0	0	0	0	-0.3125	0
22	0.22	-49.6875	-38.75	-7.8125	0	0	0	0	0	0	0
23	0.23	-40.9375	-51.875	-16.5625	-0.3125	0	0	0	0	0	0
24	0.24	-32.8125	-59.0625	-29.0625	-3.125	-0.3125	0	0	0	0	0
25	0.25	-24.0625	-58.75	-43.125	-8.125	-1.5625	0	0	0	0	0
26	0.26	-10.9375	-51.875	-54.375	-12.1875	-4.0625	0	0	0	0	0
27	0.27	0.9375	-38.4375	-62.5	-22.1875	-8.4375	-0.3125	0	0	-0.3125	0
28	0.28	6.25	-20.9375	-62.5	-41.25	-16.25	-0.9375	0	0	-0.3125	0
29	0.29	2.1875	-2.1875	-53.75	-54.6875	-27.1875	-2.8125	0	0	0	0
30	0.3	-2.8125	12.5	-39.0625	-60.3125	-40.3125	-6.875	-0.3125	0	0	0
31	0.31	-2.5	22.1875	-16.5625	-66.5625	-52.8125	-13.75	-0.9375	0	0	0
32	0.32	0.9375	25.3125	8.125	-60.625	-63.75	-22.5	-2.8125	0	-0.3125	0
33	0.33	2.1875	23.4375	30.625	-44.0625	-68.4375	-35	-6.5625	-0.3125	-0.3125	0
34	0.34	0.3125	19.0625	45.3125	-32.1875	-64.375	-48.75	-13.75	-0.9375	-0.3125	0
35	0.35	-0.625	14.375	53.75	-3.125	-50.3125	-60.625	-23.75	-2.5	-0.3125	0
36	0.36	0	10	53.4375	41.5625	-25	-67.5	-35	-6.25	-0.9375	0
37	0.37	0.625	6.875	46.25	68.75	9.6875	-66.5625	-48.4375	-12.8125	-2.5	0
38	0.38	0	5	34.0625	87.1875	49.6875	-55.3125	-59.6875	-22.5	-5.625	0
39	0.39	-0.3125	3.75	21.875	92.5	83.75	-30.9375	-65.3125	-33.75	-11.5625	-0.3125
40	0.4	0	3.125	9.375	92.8125	117.188	4.0625	-62.1875	-47.5	-21.25	-1.25
41	0.41	0	2.5	0	75.9375	138.75	45.3125	-47.5	-59.6875	-33.75	-4.375
42	0.42	0	1.25	-5.9375	53.4375	144.688	92.8125	-19.6875	-66.875	-48.4375	-9.375
43	0.43	0	0	-8.75	26.25	133.75	138.125	20.9375	-65.625	-62.8125	-18.4375
44	0.44	0	-1.875	-8.75	0.3125	109.375	172.812	71.875	-52.5	-72.5	-31.875
45	0.45	-0.3125	-3.75	-8.4375	-20.625	69.375	192.812	127.5	-24.6875	-73.125	-49.0625
46	0.46	-0.3125	-4.6875	-8.75	-34.6875	22.1875	192.5	180	18.4375	-62.5	-68.4375
47	0.47	0	-5	-9.6875	-38.75	-24.6875	169.688	222.188	74.0625	-35	-85.3125
48	0.48	0	-4.6875	-11.5625	-42.5	-65.625	125	246.562	137.812	10.625	-94.6875
49	0.49	-0.3125	-4.375	-13.4375	-40.9375	-93.4375	65.3125	245.938	201.562	73.4375	-90.3125
50	0.5	0	-4.0625	-15	-36.5625	-105.938	-5.3125	220.312	257.813	140	-69.6875
51	0.51	0	-4.0625	-15.3125	-34.375	-105	-72.1875	163.438	298.75	219.375	-23.125
52	0.52	0	-4.375	-14.6875	-30.9375	-95.625	-123.125	82.1875	314.375	293.75	51.5625
53	0.53	0	-4.375	-13.4375	-26.875	-77.8125	-150.312	0.9375	300	355.938	150.625
54	0.54	0	-4.0625	-11.5625	-23.75	-56.5625	-164.375	-86.875	246.875	399.063	256.25
55	0.55	0	-4.0625	-9.375	-20.625	-36.25	-160.625	-152.812	153.438	409.375	379.688
56	0.56	0	-3.75	-7.5	-18.75	-20.3125	-140	-192.188	48.125	380.938	499.375
57	0.57	0	-3.125	-5.625	-13.75	-6.25	-106.25	-208.438	-65.3125	302.812	600.625
58	0.58	0	-2.8125	-3.75	-5.625	5.3125	-66.5625	-202.5	-148.125	177.188	671.875
59	0.59	0	-2.1875	-2.1875	0.625	15	-24.0625	-175.625	-188.438	52.5	698.125
60	0.6	0	-1.5625	-0.3125	3.4375	23.125	14.6875	-125.625	-195.938	-63.125	677.5
61	0.61	0	-0.625	1.5625	9.0625	29.0625	46.875	-65.625	-182.188	-129.062	597.812
62	0.62	0	0	3.4375	15.3125	35	68.125	8.4375	-149.375	-134.375	454.062
63	0.63	0	0.9375	5.625	18.125	39.6875	86.25	80	-95.9375	-96.25	275.625
64	0.64	0	1.5625	6.875	19.0625	42.8125	97.1875	141.875	-29.6875	-30.625	40
65	0.65	0	2.1875	8.125	20	44.375	102.5	187.5	60.3125	34.375	-199.375
66	0.66	0	2.5	8.75	19.6875	44.0625	100.312	212.812	159.062	79.375	-404.688
67	0.67	0	2.8125	8.4375	18.75	41.875	96.5625	226.25	250.625	94.0625	-536.25
68	0.68	0	2.8125	7.8125	17.5	38.125	89.375	221.875	321.562	80.625	-619.688
69	0.69	0	2.5	7.1875	16.25	33.4375	79.6875	202.188	357.5	49.0625	-640.625
70	0.7	0	2.5	6.5625	14.6875	26.875	67.1875	170	354.062	9.0625	-601.875
71	0.71	0	2.1875	5.625	12.5	19.375	51.875	126.562	300.625	-30.3125	-510
72	0.72	0	2.1875	5	10.3125	11.875	34.0625	74.6875	200	-56.5625	-371.875
73	0.73	0	2.1875	4.0625	9.0625	4.0625	13.75	15.625	69.6875	-73.4375	-201.875
74	0.74	0	2.1875	3.4375	6.25	-3.75	-8.75	-40	-67.8125	-77.1875	-17.5
75	0.75	0	1.875	2.8125	2.1875	-11.5625	-30	-102.5	-188.438	-79.375	152.812
76	0.76	0	1.875	1.875	-0.9375	-19.6875	-56.25	-160	-278.438	-84.6875	276.25
77	0.77	0	1.5625	0.9375	-2.5	-27.8125	-81.25	-205.625	-324.062	-89.0625	367.5
78	0.78	0	1.25	-0.3125	-5.9375	-35.3125	-103.125	-230.625	-331.562	-85.625	403.438
79	0.79	0	0.9375	-1.875	-10	-43.75	-115.625	-237.5	-300.312	-73.75	381.562
80	0.8	0	0.3125	-3.125	-12.8125	-50.9375	-124.375	-221.25	-241.875	-55.3125	317.5
81	0.81	0	0	-4.375	-14.375	-55.625	-122.812	-183.75	-177.188	-32.1875	205.625
82	0.82	0	-0.625	-5.625	-17.1875	-56.875	-110.625	-130.938	-102.5	-14.0625	64.0625
83	0.83	0	-1.25	-6.5625	-20.3125	-53.4375	-93.125	-75	-32.8125	-10	-82.5
84	0.84	0	-1.5625	-7.5	-21.25	-45.625	-62.8125	-9.375	25.3125	-7.5	-202.812
85	0.85	-0.3125	-2.1875	-7.8125	-21.25	-32.8125	-25.3125	50.625	69.375	-14.6875	-310.312
86	0.86	0	-2.1875	-7.8125	-20.625	-17.8125	14.0625	99.375	96.25	-26.25	-376.562
87	0.87	0	-2.1875	-7.5	-16.25	1.5625	46.25	130.938	114.375	-43.125	-398.438
88	0.88	-0.3125	-2.1875	-6.875	-11.25	22.1875	79.375	150.625	121.25	-59.0625	-381.562
89	0.89	0	-2.1875	-5.625	-3.75	40.625	103.438	155	119.375	-65.625	-326.875
90	0.9	0	-1.875	-3.75	0.625	54.6875	117.188	147.188	112.812	-54.6875	-241.875
91	0.91	-0.3125	-1.875	-1.25	9.6875	65.625	120.312	132.5	100.938	-23.4375	-135.625
92	0.92	0	-1.25	2.5	22.1875	70	115.625	110.625	87.8125	26.5625	-18.75
93	0.93	0	-0.625	6.25	29.375	68.4375	100.625	86.25	76.25	85	87.5
94	0.94	0	0.625	10.3125	34.375	61.25	78.75	61.5625	64.6875	142.188	198.438
95	0.95	0	2.1875	13.4375	35.9375	50.9375	53.125	38.75	58.75	187.188	294.375
96	0.96	0	4.0625	15.625	34.375	35.3125	26.25	19.375	56.25	215	373.125
97	0.97	0	5.625	16.25	30	17.8125	1.25	4.375	56.5625	219.062	427.5
98	0.98	0	6.5625	15.3125	26.875	-0.3125	-19.375	-7.1875	56.25	207.188	455.625
99	0.99	0	6.875	13.125	19.0625	-17.5	-35	-15.9375	52.5	180.625	455.313
100	1	0	6.25	10	5	-31.5625	-44.375	-21.5625	42.5	145	423.75
101	1.01	0	5	5.625	-5.625	-41.5625	-49.6875	-27.1875	26.25	109.062	370.938
102	1.02	0	3.125	0.625	-10.9375	-47.1875	-50.625	-32.8125	5.9375	64.6875	283.438
103	1.03	0	0.9375	-5.3125	-20	-48.75	-49.375	-37.8125	-15	15.9375	172.188
104	1.04	0	-1.875	-11.25	-29.0625	-46.5625	-46.875	-42.8125	-39.375	-36.5625	44.6875
105	1.05	-0.3125	-5	-16.25	-32.1875	-41.875	-43.75	-47.5	-61.875	-94.0625	-75
106	1.06	-0.3125	-7.5	-19.6875	-32.8125	-35.3125	-40.625	-51.875	-82.5	-142.812	-204.688
107	1.07	-0.3125	-9.375	-21.25	-31.875	-28.75	-37.8125	-55.3125	-96.5625	-190.312	-319.062
108	1.08	-0.3125	-10.3125	-20.9375	-29.0625	-22.1875	-35	-57.5	-111.25	-226.875	-413.75
109	1.09	-0.3125	-9.6875	-19.0625	-22.8125	-16.5625	-31.875	-58.75	-121.562	-249.062	-480.938
110	1.1	-0.3125	-8.4375	-15.9375	-17.1875	-11.875	-28.75	-58.4375	-126.562	-255.312	-517.188
111	1.11	-0.3125	-6.875	-11.875	-14.375	-8.125	-24.6875	-56.5625	-124.688	-249.062	-529.062
112	1.12	-0.3125	-4.375	-6.875	-8.4375	-5.625	-20.625	-53.125	-118.75	-230	-509.375
113	1.13	-0.3125	-1.5625	-1.5625	-0.9375	-2.5	-16.875	-46.875	-106.25	-201.25	-461.25
114	1.14	-0.3125	0.9375	3.4375	3.4375	0.3125	-12.5	-38.4375	-88.4375	-167.812	-393.438
115	1.15	0	3.125	7.1875	5.3125	3.125	-7.8125	-27.5	-69.6875	-120.312	-295.312
116	1.16	0	5.3125	10.3125	8.4375	5.9375	-3.125	-14.6875	-45	-63.75	-177.188
117	1.17	0	6.25	11.875	11.25	8.75	0.9375	-2.1875	-17.1875	-0.3125	-49.0625
118	1.18	0	6.25	11.875	12.5	11.5625	6.25	11.875	12.5	65	68.4375
119	1.19	0	5.625	10.625	12.5	13.4375	12.1875	26.25	43.4375	125.312	192.5
120	1.2	0	4.6875	9.0625	12.1875	15	18.4375	39.6875	70	179.062	300.312
121	1.21	0	3.75	7.1875	11.5625	15.9375	25	52.5	97.8125	220	387.188
122	1.22	0	2.5	5.3125	10.625	16.5625	30.9375	63.75	120.625	245.312	450
123	1.23	-0.3125	1.25	3.4375	9.6875	16.875	35.9375	72.5	136.25	254.688	485.938
124	1.24	-0.3125	0.625	1.875	9.0625	16.5625	39.0625	78.125	143.125	253.125	494.375
125	1.25	-0.3125	0	0.9375	7.8125	16.25	40.3125	80.3125	141.25	239.062	475.625
126	1.26	-0.3125	0	0.3125	5.9375	15.3125	39.375	78.125	130.625	213.438	430.938
127	1.27	-0.3125	0	0.3125	5	13.75	36.5625	71.5625	113.438	180.625	371.562
128	1.28	-0.3125	0	0.625	4.375	12.1875	32.1875	60.3125	93.125	132.5	283.75
129	1.29	-0.3125	0.3125	0.9375	3.75	10.3125	25.9375	46.5625	66.875	75.9375	180.938
130	1.3	-0.3125	0.3125	0.9375	3.4375	7.8125	19.375	28.75	37.8125	15	66.875
131	1.31	-0.3125	0.3125	1.25	3.4375	5	10.625	9.0625	6.5625	-41.5625	-37.1875
132	1.32	-0.3125	0.3125	1.25	3.4375	1.875	0.9375	-11.875	-22.8125	-100.625	-149.375
133	1.33	-0.3125	0.3125	1.25	3.4375	-1.25	-9.0625	-32.1875	-55.9375	-152.188	-249.375
134	1.34	-0.3125	0.3125	0.9375	3.125	-4.6875	-17.8125	-49.0625	-87.5	-193.438	-332.5
135	1.35	-0.3125	0.3125	0.9375	2.1875	-7.8125	-27.1875	-65.3125	-115.938	-220	-387.5
136	1.36	-0.3125	0.3125	0.9375	1.875	-10.9375	-35	-77.5	-138.75	-235.625	-427.5
137	1.37	-0.3125	0.3125	0.9375	0.625	-12.8125	-40.625	-85.9375	-152.188	-236.562	-441.562
138	1.38	-0.3125	0.3125	0.625	-1.875	-15	-43.75	-89.0625	-157.812	-225.312	-430.312
139	1.39	-0.3125	0.3125	0.3125	-3.4375	-16.25	-44.6875	-87.8125	-152.188	-203.438	-400
140	1.4	-0.3125	0.3125	-0.3125	-4.6875	-16.875	-42.8125	-81.25	-137.188	-175	-344.688
141	1.41	-0.3125	0.3125	-0.9375	-5.3125	-16.875	-38.75	-69.6875	-115.938	-136.562	-270
142	1.42	-0.3125	0	-1.5625	-6.25	-16.25	-32.5	-55.3125	-86.25	-91.5625	-179.688
143	1.43	-0.3125	0	-2.1875	-6.5625	-14.6875	-25.9375	-36.25	-52.5	-40.9375	-81.25
144	1.44	-0.3125	0	-2.5	-6.25	-12.5	-17.1875	-14.6875	-15.9375	12.8125	9.6875
145	1.45	-0.3125	0	-2.5	-5.9375	-8.75	-7.5	7.8125	17.1875	66.5625	105.625
146	1.46	-0.3125	0	-2.1875	-5.3125	-4.6875	3.125	29.6875	51.875	118.125	191.875
147	1.47	-0.3125	0	-1.875	-4.375	0	13.75	49.375	83.75	162.5	262.5
148	1.48	-0.3125	0	-1.875	-3.4375	5.3125	23.75	65.625	110.938	194.688	315.312
149	1.49	-0.3125	0	-1.5625	-2.5	10.3125	32.5	77.8125	130.938	218.438	349.375
150	1.5	-0.3125	0	-1.25	-0.625	14.6875	39.6875	85	143.438	228.125	364.063
151	1.51	-0.3125	0	-0.9375	2.5	18.125	43.4375	87.5	146.875	222.812	359.688
152	1.52	-0.3125	0	-0.3125	5	20.625	45.625	85.625	141.562	206.875	341.25
153	1.53	-0.3125	0	0.3125	5.9375	21.875	45	79.0625	128.125	177.188	305
154	1.54	-0.3125	0	1.25	8.125	21.5625	42.1875	68.75	109.375	138.125	252.812
155	1.55	-0.3125	0.3125	2.1875	9.6875	20	37.8125	56.25	82.8125	92.1875	187.812
156	1.56	-0.3125	0.3125	2.5	9.6875	17.8125	30.625	39.6875	52.1875	42.1875	119.688
157	1.57	-0.3125	0.3125	3.125	9.375	14.0625	21.875	20.9375	19.375	-4.0625	38.125
158	1.58	-0.3125	0.625	3.125	8.75	10.3125	11.875	1.25	-10.3125	-54.0625	-46.875
159	1.59	-0.3125	0.625	2.8125	7.8125	5.3125	1.25	-16.875	-41.875	-99.6875	-128.125
160	1.6	-0.3125	0.625	2.5	5.9375	-0.3125	-8.4375	-35.9375	-70.9375	-139.062	-201.875
161	1.61	-0.3125	0.625	2.1875	4.375	-5.9375	-19.375	-52.8125	-95.3125	-168.438	-256.875
162	1.62	-0.3125	0.625	1.875	3.4375	-11.25	-29.375	-66.25	-112.812	-190.938	-304.375
163	1.63	-0.3125	0.625	1.5625	0.9375	-15.3125	-37.8125	-75	-126.562	-202.188	-333.125
164	1.64	-0.3125	0.625	0.9375	-2.5	-19.0625	-43.75	-80.625	-133.125	-202.188	-342.812
165	1.65	-0.3125	0.3125	0.3125	-4.6875	-21.875	-47.1875	-81.5625	-132.188	-192.5	-335.625
166	1.66	-0.3125	0.3125	-0.625	-5.9375	-23.4375	-47.8125	-78.4375	-125.625	-172.5	-309.688
167	1.67	-0.3125	0.3125	-1.875	-7.8125	-23.75	-45.625	-71.25	-111.875	-144.062	-266.562
168	1.68	-0.3125	0.3125	-2.8125	-9.375	-22.8125	-41.5625	-61.875	-92.1875	-109.062	-208.438
169	1.69	-0.3125	0	-3.4375	-9.6875	-20.625	-35.3125	-48.4375	-68.4375	-69.6875	-145.938
170	1.7	-0.3125	-0.3125	-3.75	-9.375	-17.1875	-27.1875	-32.5	-41.25	-26.5625	-70
171	1.71	-0.3125	-0.3125	-3.75	-8.75	-13.4375	-18.125	-15	-15	16.25	8.4375
172	1.72	-0.3125	-0.625	-3.75	-7.8125	-8.4375	-8.125	3.4375	14.0625	58.125	84.6875
173	1.73	-0.3125	-0.625	-3.125	-6.5625	-3.125	2.1875	21.5625	41.875	96.25	152.188
174	1.74	-0.3125	-0.625	-2.8125	-4.6875	2.5	12.8125	38.4375	67.5	125.625	208.438
175	1.75	-0.3125	-0.625	-2.5	-3.75	7.8125	22.5	52.8125	88.4375	151.875	249.688
176	1.76	-0.3125	-0.625	-2.1875	-1.5625	12.5	30.9375	63.4375	104.375	168.438	275.312
177	1.77	-0.3125	-0.625	-1.5625	2.1875	16.5625	36.875	71.5625	114.688	175.312	284.062
178	1.78	-0.3125	-0.625	-0.625	4.6875	19.375	41.5625	75.625	118.125	172.5	278.438
179	1.79	-0.3125	-0.3125	0.3125	5.9375	21.25	43.75	75.3125	115.312	159.688	258.75
180	1.8	-0.3125	-0.3125	1.25	7.8125	21.875	43.125	71.875	106.562	138.75	226.25
181	1.81	-0.3125	0	2.1875	9.375	21.25	40.9375	64.6875	92.5	110.625	182.812
182	1.82	-0.3125	0	2.8125	9.6875	19.375	36.25	53.75	73.75	80.625	135.938
183	1.83	-0.3125	0.3125	3.125	9.6875	16.875	29.6875	40.3125	52.8125	44.375	78.75
184	1.84	-0.3125	0.3125	3.125	9.0625	13.4375	21.875	25	28.4375	7.1875	18.4375
185	1.85	-0.3125	0.625	2.8125	8.125	9.0625	14.0625	10.3125	2.8125	-29.375	-40.625
186	1.86	-0.3125	0.625	2.8125	6.875	4.375	4.6875	-6.875	-22.8125	-60.3125	-90.625
187	1.87	-0.3125	0.625	2.5	6.25	-0.3125	-5	-23.75	-46.5625	-90.9375	-138.75
188	1.88	-0.3125	0.625	2.1875	4.6875	-4.6875	-15	-38.75	-65.9375	-115.938	-177.812
189	1.89	-0.3125	0.625	2.1875	2.1875	-9.375	-23.125	-50.625	-84.0625	-134.688	-205.312
190	1.9	-0.3125	0.625	1.5625	0.3125	-13.4375	-30.9375	-60.3125	-97.1875	-145.625	-219.688
191	1.91	-0.3125	0.3125	1.25	-1.875	-16.5625	-36.875	-66.5625	-104.688	-149.375	-224.062
192	1.92	-0.3125	0.3125	0.625	-2.8125	-18.4375	-40.3125	-68.75	-105.938	-145.938	-216.875
193	1.93	-0.3125	0.3125	-0.3125	-5	-20	-41.25	-67.5	-102.5	-135.625	-200
194	1.94	-0.3125	0.3125	-1.25	-6.875	-20.3125	-40	-62.8125	-93.75	-118.75	-174.062
195	1.95	-0.3125	0.3125	-2.1875	-7.8125	-19.375	-36.5625	-55.3125	-80.625	-96.25	-144.688
196	1.96	-0.3125	0	-2.8125	-7.8125	-17.8125	-31.5625	-45	-65	-69.375	-106.562
197	1.97	-0.3125	0	-3.125	-7.8125	-15.3125	-25	-32.5	-45.3125	-40	-65.625
198	1.98	-0.3125	-0.3125	-3.125	-7.1875	-11.875	-17.5	-18.4375	-23.75	-9.0625	-22.1875
199	1.99	-0.3125	-0.3125	-3.125	-6.5625	-7.8125	-9.6875	-3.75	-1.5625	17.5	19.6875

## Sheet: panel_e
	time	Ang1	Ang2	Ang3	Ang4	Ang5	Ang6	Ang7	Ang8	Ang9	Ang10
0	0	0	0	0	0.3125	0	0	0	0	0	0
1	0.01	0	0	0	0.3125	0	0	0	0	0	0
2	0.02	0	0	0	0.3125	0	0	0	0	0	0
3	0.03	0	0	0	0	0	0	0	0	0	0
4	0.04	0	0	0	0.3125	0	0	0	0	0	0
5	0.05	0	0	0	0.3125	0	0	0	0	0	0
6	0.06	0	0	0	0	0	0	0	0	0	0
7	0.07	0	0	0	0	0	0	0	0	0	0
8	0.08	0	0	0	0	0	0	0	0	0	0
9	0.09	0	0	0	0	0	0	0	0	0	0
10	0.1	0	0	0	0	0	0	0	0	0	0
11	0.11	0	0	0	0	0	0	0	0	0	0
12	0.12	0	0	0	0	0	0	0	0	0	0
13	0.13	0	0	0	0	0	0	0	0	0	0
14	0.14	0	0	0	0	0	0	0	0	0	0
15	0.15	0	0	0	0	0	0	0	0	0	0
16	0.16	0	0	0	0.3125	0	0	0	0	0	-2.1875
17	0.17	0	0	0	0	0	0	0	0.3125	-0.3125	-10.9375
18	0.18	0	0	0	0.3125	0	0	0	0	-1.25	-26.25
19	0.19	0	0	0	0.3125	0	0	0	0	-3.4375	-44.375
20	0.2	0	0	0	0	0	0	0	0	-7.8125	-53.125
21	0.21	0	0	0	0	0	0	0	-0.3125	-12.5	-48.4375
22	0.22	0	0	0	0	0	0	0	-0.625	-15.625	-40.9375
23	0.23	0	0	0	0	0	0	0	-1.5625	-16.875	-33.75
24	0.24	0	0	0	0	0.3125	0	0	-2.8125	-16.25	-27.1875
25	0.25	0	0	0	0	0	0	-0.3125	-4.375	-13.75	-17.1875
26	0.26	0	0	0	0.3125	0	0	-0.3125	-5.625	-9.6875	-4.6875
27	0.27	0	0	0	0.3125	0.3125	0	-0.625	-6.25	-4.0625	5.9375
28	0.28	0	0	0	0.3125	0	0	-0.625	-5.9375	1.5625	5.3125
29	0.29	0	0	0	0	0	0	-0.625	-3.75	6.25	-0.625
30	0.3	0	0	0	0.3125	0	0	-0.3125	-0.9375	9.0625	-2.1875
31	0.31	0	0	0	0.3125	0	0	0	0.3125	9.375	0.3125
32	0.32	0	0	0	0	0	0	0.3125	3.4375	8.4375	0.625
33	0.33	0	0	0	0	0	0	0.625	5.9375	6.875	-0.3125
34	0.34	0	0	0	0	0	0	0.9375	7.1875	5.3125	0
35	0.35	0	0	0	0	0	0	0.9375	6.875	4.0625	0.3125
36	0.36	0	0	0	0	0	0	0.9375	5.625	2.8125	-0.3125
37	0.37	0	0	0	0	0	0	0.9375	3.75	1.875	0
38	0.38	0	0	0	0	0	0	0.625	1.875	0.9375	0
39	0.39	0	0	0	0	0	0	0.3125	-0.3125	0	-0.3125
40	0.4	0	0	0	0	0	0	0	-1.875	-0.625	-0.3125
41	0.41	0	0	0	0	0	-0.3125	0	-2.5	-0.9375	-0.3125
42	0.42	0	0	0	0	0	-0.3125	-0.3125	-2.5	-0.9375	-0.3125
43	0.43	0	0	0	0	0	0	-0.3125	-1.875	-0.9375	-0.3125
44	0.44	0	0	0	0	0	0	0	-1.25	-0.625	-0.3125
45	0.45	0	0	0	0.3125	0	0	0	-0.625	-0.3125	-0.3125
46	0.46	0	0	0	0.3125	0	0	0	0	-0.3125	-0.3125
47	0.47	0	0	0	0.3125	0	-0.3125	0	0.3125	0	-0.3125
48	0.48	0	0	0	0.3125	0	0	0	0.3125	0	-0.3125
49	0.49	0	0	0	0.3125	0	0	0	0.3125	0	-0.3125
50	0.5	0	0	0	0	0	0	0	0	0	-0.3125
51	0.51	0	0	0	0	0	0	0	0	0	-0.3125
52	0.52	0	0	0	0	0	-0.3125	0	0	0	-0.3125
53	0.53	0	0	0	0	0	0	0	0	0	-0.3125
54	0.54	0	0	0	0	0	0	0	0	0	-0.3125
55	0.55	0	0	0	0	0.3125	0	0	0	0	-0.3125
56	0.56	0	0	0	0	0.3125	0	0	0	0	-0.3125
57	0.57	0	0	0	0.3125	0	0	0	0	0	-0.3125
58	0.58	0	0	0	0	0	0	0	0	0	-0.3125
59	0.59	0	0	0	0.3125	0	0	0	0	0	-0.3125
60	0.6	0	0	0	0	0	0	0	0	0	-0.3125
61	0.61	0	0	0	0	0.3125	0	0	0	0	-0.3125
62	0.62	0	0	0	0	0	-0.3125	0	0	0	-0.3125
63	0.63	0	0	0	0	0	-0.3125	0	0	0	-0.3125
64	0.64	0	0	0	0	0	-0.3125	0	0	0	-0.3125
65	0.65	0	0	0	0	0	0	0	0	0	-0.3125
66	0.66	0	0	0	0	0	0	0	0	0	-0.3125
67	0.67	0	0	0	0	0.3125	0	0	0	0	-0.3125
68	0.68	0	0	0	0	0	0	0	0	0	-0.3125
69	0.69	0	0	0	0	0	0	0	0	0	-0.3125
70	0.7	0	0	0	0	0	0	0	0	0	-0.3125
71	0.71	0	0	0	0	0	0	0	0	0	-0.3125
72	0.72	0	0	0	0	0	-0.3125	0	0	0	-0.3125
73	0.73	0	0	0	0	0	-0.3125	0	0	0	-0.3125
74	0.74	0	0	0	0	0	0	0	0	0	-0.3125
75	0.75	0	0	0	0	0	0	0	0	0	-0.3125
76	0.76	0	0	0	0	0	0	0	0	0	-0.3125
77	0.77	0	0	0	0	0	0	0	0	0	-0.3125
78	0.78	0	0	0	0	0	-0.3125	0	0	0	-0.3125
79	0.79	0	0	0	0	0	0	0	0	0	-0.3125
80	0.8	0	0	0	0	0.3125	0	0	0	0	-0.3125
81	0.81	0	0	0	0	0.3125	0	0	0	0	-0.3125
82	0.82	0	0	0	0.3125	0.3125	0	0	0	0	-0.3125
83	0.83	0	0	0	0.3125	0	0	0	0	0	-0.3125
84	0.84	0	0	0	0	0	0	0	0	0	-0.3125
85	0.85	0	0	0	0	0	0	0	0	0	-0.3125
86	0.86	0	0	0	0	0	0	0	0	0	-0.3125
87	0.87	0	0	0	0	0	0	0	0	0	-0.3125
88	0.88	0	0	0	0	0	0	0	0	0	-0.3125
89	0.89	0	0	0	0	0	-0.3125	0	0	0	-0.3125
90	0.9	0	0	0	0	0	-0.3125	0	0	0	-0.3125
91	0.91	0	0	0	0.3125	0	0	0	0	0	-0.3125
92	0.92	0	0	0	0.3125	0	0	0	0	0	-0.3125
93	0.93	0	0	0	0	0	0	0	0	0	-0.3125
94	0.94	0	0	0	0	0	0	0	0	0	-0.3125
95	0.95	0	0	0	0	0	0	0	0	0	-0.3125
96	0.96	0	0	0	0	0	0	0	0	0	-0.3125
97	0.97	0	0	0	0	0	-0.3125	0	0	0	-0.3125
98	0.98	0	0	0	0	0	-0.3125	0	0	0	-0.3125
99	0.99	0	0	0	0	0	0	0	0	0	-0.3125
100	1	0	0	0	0	0	0	0	0	0	-0.3125
101	1.01	0	0	0	0	0	0	0	0	0	-0.3125
102	1.02	0	0	0	0	0	0	0	0	0	-0.3125
103	1.03	0	0	0	0	0.3125	0	0	0	0	-0.3125
104	1.04	0	0	0	0	0	0	0	0	0	-0.3125
105	1.05	0	0	0	0	0	0	0	0	0	-0.3125
106	1.06	0	0	0	0	0	0	0	0	0	-0.3125
107	1.07	0	0	0	0.3125	0	0	0	0	0	-0.3125
108	1.08	0	0	0	0	0.3125	0	0	0	0	-0.3125
109	1.09	0	0	0	0	0	0	0	0	0	-0.3125
110	1.1	0	0	0	0	0	0	0	0	0	-0.3125
111	1.11	0	0	0	0	0	0	0	0	0	-0.3125
112	1.12	0	0	0	0	0.3125	0	0	0	0	-0.3125
113	1.13	0	0	0	0	0	-0.3125	0	0	0	-0.3125
114	1.14	0	0	0	0	0	-0.3125	0	0	0	-0.3125
115	1.15	0	0	0	0	0	-0.3125	0	0	0	-0.3125
116	1.16	0	0	0	0.3125	0	0	0	0	0	-0.3125
117	1.17	0	0	0	0	0	0	0	0	0	-0.3125
118	1.18	0	0	0	0	0	0	0	0	0	-0.3125
119	1.19	0	0	0	0	0	0	0	0	0	-0.3125
120	1.2	0	0	0	0	0	0	0	0	0	-0.3125
121	1.21	0	0	0	0	0	0	0	0	0	-0.3125
122	1.22	0	0	0	0	0	0	0	0	0	-0.3125
123	1.23	0	0	0	0	0	-0.3125	0	0	0	-0.3125
124	1.24	0	0	0	0	0	0	0	0	0	-0.3125
125	1.25	0	0	0	0	0	0	0	0	0	-0.3125
126	1.26	0	0	0	0	0	0	0	0	0	-0.3125
127	1.27	0	0	0	0	0	0	0	0	0	-0.3125
128	1.28	0	0	0	0	0	0	0	0	0	-0.3125
129	1.29	0	0	0	0	0.3125	-0.3125	0	0	0	-0.3125
130	1.3	0	0	0	0	0	0	0	0	0	-0.3125
131	1.31	0	0	0	0	0	0	0	0	0	-0.3125
132	1.32	0	0	0	0	0	-0.3125	0	0	0	-0.3125
133	1.33	0	0	0	0	0	0	0	0	0	-0.3125
134	1.34	0	0	0	0	0	0	0	0	0	-0.3125
135	1.35	0	0	0	0.3125	0	0	0	0	0	-0.3125
136	1.36	0	0	0	0.3125	0	0	0	0	0	-0.3125
137	1.37	0	0	0	0.3125	0	0	0	0	0	-0.3125
138	1.38	0	0	0	0.3125	0	0	0	0	0	-0.3125
139	1.39	0	0	0	0	0	0	0	0	0	-0.3125
140	1.4	0	0	0	0	0	-0.3125	0	0	0	-0.3125
141	1.41	0	0	0	0	0	-0.3125	0	0	0	-0.3125
142	1.42	0	0	0	0	0	0	0	0	0	-0.3125
143	1.43	0	0	0	0	0	0	0	0	0	-0.3125
144	1.44	0	0	0	0.3125	0	0	0	0	0	-0.3125
145	1.45	0	0	0	0.3125	0	0	0	0	0	-0.3125
146	1.46	0	0	0	0.3125	0	0	0	0	0	-0.3125
147	1.47	0	0	0	0	0	0	0	0	0	-0.3125
148	1.48	0	0	0	0	0.3125	-0.3125	0	0	0	-0.3125
149	1.49	0	0	0	0	0	-0.3125	0	0	0	-0.3125
150	1.5	0	0	0	0	0	0	0	0	0	-0.3125
151	1.51	0	0	0	0	0	0	0	0	0	-0.3125
152	1.52	0	0	0	0.3125	0	0	0	0	0	-0.3125
153	1.53	0	0	0	0	0	0	0	0	0	-0.3125
154	1.54	0	0	0	0	0	0	0	0	0	-0.3125
155	1.55	0	0	0	0.3125	0	-0.3125	0	0	0	-0.3125
156	1.56	0	0	0	0	0	-0.3125	0	0	0	-0.3125
157	1.57	0	0	0	0	0	-0.3125	0	0	0	-0.3125
158	1.58	0	0	0	0	0	-0.3125	0	0	0	-0.3125
159	1.59	0	0	0	0	0	0	0	0	0	-0.3125
160	1.6	0	0	0	0	0.3125	0	0	0	0	-0.3125
161	1.61	0	0	0	0.3125	0	0	0	0	0	-0.3125
162	1.62	0	0	0	0.3125	0	0	0	0	0	-0.3125
163	1.63	0	0	0	0.3125	0	0	0	0	0	-0.3125
164	1.64	0	0	0	0	0	-0.3125	0	0	0	-0.3125
165	1.65	0	0	0	0	0	-0.3125	0	0	0	-0.3125
166	1.66	0	0	0	0	0	0	0	0	0	-0.3125
167	1.67	0	0	0	0	0	0	0	0	0	-0.3125
168	1.68	0	0	0	0	0	0	0	0	0	-0.3125
169	1.69	0	0	0	0.3125	0	0	0	0	0	-0.3125
170	1.7	0	0	0	0.3125	0	0	0	0	0	-0.3125
171	1.71	0	0	0	0.3125	0	0	0	0	0	-0.3125
172	1.72	0	0	0	0.3125	0	0	0	0	0	-0.3125
173	1.73	0	0	0	0	0	0	0	0	0	-0.3125
174	1.74	0	0	0	0	0	0	0	0	0	-0.3125
175	1.75	0	0	0	0	0	0	0	0	0	-0.3125
176	1.76	0	0	0	0	0	-0.3125	0	0	0	-0.3125
177	1.77	0	0	0	0.3125	0	0	0	0	0	-0.3125
178	1.78	0	0	0	0	0	0	0	0	0	-0.3125
179	1.79	0	0	0	0	0	0	0	0	0	-0.3125
180	1.8	0	0	0	0.3125	0	-0.3125	0	0	0	-0.3125
181	1.81	0	0	0	0	0	-0.3125	0	0	0	-0.3125
182	1.82	0	0	0	0	0	-0.3125	0	0	0	-0.3125
183	1.83	0	0	0	0.3125	0	-0.3125	0	0	0	-0.3125
184	1.84	0	0	0	0	0	-0.3125	0	0	0	-0.3125
185	1.85	0	0	0	0	0	0	0	0	0	-0.3125
186	1.86	0	0	0	0	0	0	0	0	0	-0.3125
187	1.87	0	0	0	0	0.3125	0	0	0	0	-0.3125
188	1.88	0	0	0	0	0.3125	0	0	0	0	-0.3125
189	1.89	0	0	0	0	0	0	0	0	0	-0.3125
190	1.9	0	0	0	0	0	0	0	0	0	-0.3125
191	1.91	0	0	0	0	0	0	0	0	0	-0.3125
192	1.92	0	0	0	0	0	-0.3125	0	0	0	-0.3125
193	1.93	0	0	0	0	0	-0.3125	0	0	0	-0.3125
194	1.94	0	0	0	0.3125	0	0	0	0	0	-0.3125
195	1.95	0	0	0	0	0	0	0	0	0	-0.3125
196	1.96	0	0	0	0	0	0	0	0	0	-0.3125
197	1.97	0	0	0	0.3125	0.3125	0	0	0	0	-0.3125
198	1.98	0	0	0	0	0	0	0	0	0	-0.3125
199	1.99	0	0	0	0	0	0	0	0	0	-0.3125

## Sheet: panel_f
	time 1	Amplitude 1	time 2	Amplitude 2	time 1 theo	Amplitude 1 theo	time 2 theo	Amplitude 2 theo
0	0	0.0163625	0	0.0381791	0	0	0	0
1	0.010303	0.119991	0.010303	0.190895	0.001002	0.0314108	0.001002	0.0314108
2	0.0206061	0.381791	0.0206061	0.458149	0.00200401	0.0627905	0.00200401	0.0627905
3	0.0309091	0.730857	0.0309091	0.77449	0.00300601	0.0941083	0.00300601	0.0941083
4	0.0412121	0.992656	0.0412121	0.927206	0.00400802	0.125333	0.00400802	0.125333
5	0.0515152	1.00902	0.0515152	0.845394	0.00501002	0.156434	0.00501002	0.156434
6	0.0618182	0.86721	0.0618182	0.714494	0.00601202	0.187381	0.00601202	0.187381
7	0.0721212	0.90539	0.0721212	0.589049	0.00701403	0.218143	0.00701403	0.218143
8	0.0824242	1.03084	0.0824242	0.474511	0.00801603	0.24869	0.00801603	0.24869
9	0.0927273	1.02538	0.0927273	0.299978	0.00901804	0.278991	0.00901804	0.278991
10	0.10303	0.949023	0.10303	0.169079	0.01002	0.309017	0.01002	0.309017
11	0.113333	1.09083	0.113333	0.109083	0.011022	0.338738	0.011022	0.338738
12	0.123636	1.09083	0.123636	0.103629	0.012024	0.368125	0.012024	0.368125
13	0.133939	0.954477	0.133939	0.0654498	0.0130261	0.397148	0.0130261	0.397148
14	0.144242	1.05265	0.144242	0.0381791	0.0140281	0.425779	0.0140281	0.425779
15	0.154545	1.16173	0.154545	0	0.0150301	0.45399	0.0150301	0.45399
16	0.164848	1.11265	0.164848	0	0.0160321	0.481754	0.0160321	0.481754
17	0.175152	1.19446	0.175152	0.00545415	0.0170341	0.509041	0.0170341	0.509041
18	0.185455	1.12356	0.185455	0	0.0180361	0.535827	0.0180361	0.535827
19	0.195758	1.05811	0.195758	0	0.0190381	0.562083	0.0190381	0.562083
20	0.206061	1.1781	0.206061	0.00545415	0.0200401	0.587785	0.0200401	0.587785
21	0.216364	1.16173	0.216364	0	0.0210421	0.612907	0.0210421	0.612907
22	0.226667	1.04174	0.226667	0	0.0220441	0.637424	0.0220441	0.637424
23	0.23697	1.13992	0.23697	0.00545415	0.0230461	0.661312	0.0230461	0.661312
24	0.247273	1.08538	0.247273	0.0327249	0.0240481	0.684547	0.0240481	0.684547
25	0.257576	1.04174	0.257576	0.0436332	0.0250501	0.707107	0.0250501	0.707107
26	0.267879	1.16719	0.267879	0.0436332	0.0260521	0.728969	0.0260521	0.728969
27	0.278182	1.14537	0.278182	0.0327249	0.0270541	0.750111	0.0270541	0.750111
28	0.288485	1.26536	0.288485	0.0218166	0.0280561	0.770513	0.0280561	0.770513
29	0.298788	1.27627	0.298788	0.0109083	0.0290581	0.790155	0.0290581	0.790155
30	0.309091	1.19446	0.309091	0.00545415	0.0300601	0.809017	0.0300601	0.809017
31	0.319394	1.48898	0.319394	0.00545415	0.0310621	0.827081	0.0310621	0.827081
32	0.329697	1.65261	0.329697	0.00545415	0.0320641	0.844328	0.0320641	0.844328
33	0.34	1.63079	0.34	0.00545415	0.0330661	0.860742	0.0330661	0.860742
34					0.0340681	0.876307	0.0340681	0.876307
35					0.0350701	0.891007	0.0350701	0.891007
36					0.0360721	0.904827	0.0360721	0.904827
37					0.0370741	0.917755	0.0370741	0.917755
38					0.0380762	0.929776	0.0380762	0.929776
39					0.0390782	0.940881	0.0390782	0.940881
40					0.0400802	0.951057	0.0400802	0.951057
41					0.0410822	0.960294	0.0410822	0.960294
42					0.0420842	0.968583	0.0420842	0.968583
43					0.0430862	0.975917	0.0430862	0.975917
44					0.0440882	0.982287	0.0440882	0.982287
45					0.0450902	0.987688	0.0450902	0.987688
46					0.0460922	0.992115	0.0460922	0.992115
47					0.0470942	0.995562	0.0470942	0.995562
48					0.0480962	0.998027	0.0480962	0.998027
49					0.0490982	0.999507	0.0490982	0.999507
50					0.0501002	1	0.0501002	1
51					0.0511022	0.999507	0.0511022	0.999507
52					0.0521042	0.998027	0.0521042	0.998027
53					0.0531062	0.995562	0.0531062	0.995562
54					0.0541082	0.992115	0.0541082	0.992115
55					0.0551102	0.987688	0.0551102	0.987688
56					0.0561122	0.982287	0.0561122	0.982287
57					0.0571142	0.975917	0.0571142	0.975917
58					0.0581162	0.968583	0.0581162	0.968583
59					0.0591182	0.960294	0.0591182	0.960294
60					0.0601202	0.951057	0.0601202	0.951057
61					0.0611222	0.940881	0.0611222	0.940881
62					0.0621242	0.929776	0.0621242	0.929776
63					0.0631263	0.917755	0.0631263	0.917755
64					0.0641283	0.904827	0.0641283	0.904827
65					0.0651303	0.891007	0.0651303	0.891007
66					0.0661323	0.876307	0.0661323	0.876307
67					0.0671343	0.860742	0.0671343	0.860742
68					0.0681363	0.844328	0.0681363	0.844328
69					0.0691383	0.827081	0.0691383	0.827081
70					0.0701403	0.809017	0.0701403	0.809017
71					0.0711423	0.796636	0.0711423	0.790155
72					0.0721443	0.814526	0.0721443	0.770513
73					0.0731463	0.832009	0.0731463	0.750111
74					0.0741483	0.849049	0.0741483	0.728969
75					0.0751503	0.86561	0.0751503	0.707107
76					0.0761523	0.881657	0.0761523	0.684547
77					0.0771543	0.897154	0.0771543	0.661312
78					0.0781563	0.912066	0.0781563	0.637424
79					0.0791583	0.926358	0.0791583	0.612907
80					0.0801603	0.939996	0.0801603	0.587785
81					0.0811623	0.952945	0.0811623	0.562083
82					0.0821643	0.965173	0.0821643	0.535827
83					0.0831663	0.976646	0.0831663	0.509041
84					0.0841683	0.987333	0.0841683	0.481754
85					0.0851703	0.997201	0.0851703	0.45399
86					0.0861723	1.00622	0.0861723	0.425779
87					0.0871743	1.01436	0.0871743	0.397148
88					0.0881764	1.0216	0.0881764	0.368125
89					0.0891784	1.0279	0.0891784	0.338738
90					0.0901804	1.03324	0.0901804	0.310112
91					0.0911824	1.03759	0.0911824	0.311418
92					0.0921844	1.04093	0.0921844	0.31242
93					0.0931864	1.04324	0.0931864	0.313112
94					0.0941884	1.04448	0.0941884	0.313486
95					0.0951904	1.04465	0.0951904	0.313537
96					0.0961924	1.04372	0.0961924	0.313258
97					0.0971944	1.04168	0.0971944	0.312644
98					0.0981964	1.0385	0.0981964	0.31169
99					0.0991984	1.03417	0.0991984	0.310391
100					0.1002	1.02868	0.1002	0.308743
101					0.101202	1.02202	0.101202	0.306743
102					0.102204	1.01419	0.102204	0.304395
103					0.103206	1.00523	0.103206	0.301704
104					0.104208	0.995132	0.104208	0.298674
105					0.10521	0.98393	0.10521	0.295312
106					0.106212	0.971639	0.106212	0.291623
107					0.107214	0.958282	0.107214	0.287614
108					0.108216	0.943882	0.108216	0.283292
109					0.109218	0.928462	0.109218	0.278664
110					0.11022	0.912049	0.11022	0.273738
111					0.111222	0.894669	0.111222	0.268521
112					0.112224	0.87635	0.112224	0.263023
113					0.113226	0.880316	0.113226	0.257252
114					0.114228	0.896284	0.114228	0.251217
115					0.11523	0.911821	0.11523	0.244926
116					0.116232	0.926891	0.116232	0.238391
117					0.117234	0.941462	0.117234	0.23162
118					0.118236	0.9555	0.118236	0.224624
119					0.119238	0.968972	0.119238	0.217414
120					0.12024	0.981846	0.12024	0.209999
121					0.121242	0.994088	0.121242	0.20239
122					0.122244	1.00567	0.122244	0.1946
123					0.123246	1.01655	0.123246	0.186638
124					0.124248	1.02671	0.124248	0.178516
125					0.125251	1.03611	0.125251	0.170247
126					0.126253	1.04473	0.126253	0.16184
127					0.127255	1.05253	0.127255	0.153309
128					0.128257	1.05949	0.128257	0.144664
129					0.129259	1.06558	0.129259	0.135918
130					0.130261	1.07076	0.130261	0.127083
131					0.131263	1.07503	0.131263	0.11817
132					0.132265	1.07835	0.132265	0.109192
133					0.133267	1.0807	0.133267	0.100161
134					0.134269	1.08206	0.134269	0.0974725
135					0.135271	1.08241	0.135271	0.0975036
136					0.136273	1.08172	0.136273	0.0974417
137					0.137275	1.07998	0.137275	0.0972851
138					0.138277	1.07718	0.138277	0.0970324
139					0.139279	1.07329	0.139279	0.0966821
140					0.140281	1.0683	0.140281	0.096233
141					0.141283	1.06221	0.141283	0.095684
142					0.142285	1.05499	0.142285	0.0950341
143					0.143287	1.04665	0.143287	0.0942824
144					0.144289	1.03717	0.144289	0.0934284
145					0.145291	1.02654	0.145291	0.0924714
146					0.146293	1.01477	0.146293	0.091411
147					0.147295	1.00185	0.147295	0.0902471
148					0.148297	0.987778	0.148297	0.0889795
149					0.149299	0.972557	0.149299	0.0876084
150					0.150301	0.956189	0.150301	0.0861339
151					0.151303	0.938677	0.151303	0.0845565
152					0.152305	0.932741	0.152305	0.0828767
153					0.153307	0.947817	0.153307	0.0810953
154					0.154309	0.962462	0.154309	0.0792132
155					0.155311	0.976645	0.155311	0.0772313
156					0.156313	0.990332	0.156313	0.075151
157					0.157315	1.00349	0.157315	0.0729734
158					0.158317	1.01609	0.158317	0.0707004
159					0.159319	1.0281	0.159319	0.0683335
160					0.160321	1.03948	0.160321	0.0658744
161					0.161323	1.0502	0.161323	0.0633254
162					0.162325	1.06024	0.162325	0.0606885
163					0.163327	1.06955	0.163327	0.057966
164					0.164329	1.07811	0.164329	0.0551603
165					0.165331	1.08588	0.165331	0.0522742
166					0.166333	1.09284	0.166333	0.0493104
167					0.167335	1.09895	0.167335	0.0462717
168					0.168337	1.10418	0.168337	0.0431611
169					0.169339	1.1085	0.169339	0.0399819
170					0.170341	1.11189	0.170341	0.0367373
171					0.171343	1.11432	0.171343	0.0334307
172					0.172345	1.11575	0.172345	0.0301657
173					0.173347	1.11616	0.173347	0.0301768
174					0.174349	1.11553	0.174349	0.0301598
175					0.175351	1.11383	0.175351	0.0301138
176					0.176353	1.11104	0.176353	0.0300382
177					0.177355	1.10713	0.177355	0.0299325
178					0.178357	1.10208	0.178357	0.029796
179					0.179359	1.09587	0.179359	0.0296282
180					0.180361	1.08848	0.180361	0.0294285
181					0.181363	1.0799	0.181363	0.0291965
182					0.182365	1.07011	0.182365	0.0289316
183					0.183367	1.05908	0.183367	0.0286336
184					0.184369	1.04682	0.184369	0.028302
185					0.185371	1.0333	0.185371	0.0279365
186					0.186373	1.01851	0.186373	0.0275367
187					0.187375	1.00245	0.187375	0.0271025
188					0.188377	0.98511	0.188377	0.0266337
189					0.189379	0.966481	0.189379	0.02613
190					0.190381	0.978722	0.190381	0.0255914
191					0.191383	0.99298	0.191383	0.0250178
192					0.192385	1.00678	0.192385	0.0244091
193					0.193387	1.0201	0.193387	0.0237655
194					0.194389	1.0329	0.194389	0.023087
195					0.195391	1.04514	0.195391	0.0223737
196					0.196393	1.0568	0.196393	0.0216258
197					0.197395	1.06785	0.197395	0.0208436
198					0.198397	1.07824	0.198397	0.0200273
199					0.199399	1.08795	0.199399	0.0191773
200					0.200401	1.09694	0.200401	0.018294
201					0.201403	1.10518	0.201403	0.0173778
202					0.202405	1.11263	0.202405	0.0164293
203					0.203407	1.11927	0.203407	0.015449
204					0.204409	1.12505	0.204409	0.0144375
205					0.205411	1.12996	0.205411	0.0133955
206					0.206413	1.13394	0.206413	0.0123237
207					0.207415	1.13698	0.207415	0.0112229
208					0.208417	1.13903	0.208417	0.0100939
209					0.209419	1.14008	0.209419	0.00925119
210					0.210421	1.14008	0.210421	0.00925121
211					0.211423	1.13902	0.211423	0.00924255
212					0.212425	1.13685	0.212425	0.00922494
213					0.213427	1.13355	0.213427	0.00919817
214					0.214429	1.12909	0.214429	0.00916199
215					0.215431	1.12345	0.215431	0.0091162
216					0.216433	1.11659	0.216433	0.00906059
217					0.217435	1.1085	0.217435	0.00899494
218					0.218437	1.09915	0.218437	0.00891906
219					0.219439	1.08852	0.219439	0.00883278
220					0.220441	1.07658	0.220441	0.00873591
221					0.221443	1.06332	0.221443	0.00862828
222					0.222445	1.04871	0.222445	0.00850974
223					0.223447	1.03274	0.223447	0.00838014
224					0.224449	1.01539	0.224449	0.00823936
225					0.225451	0.996643	0.225451	0.00808727
226					0.226453	0.999457	0.226453	0.00792375
227					0.227455	1.01341	0.227455	0.00774871
228					0.228457	1.02691	0.228457	0.00756208
229					0.229459	1.03993	0.229459	0.00736379
230					0.230461	1.05243	0.230461	0.00715378
231					0.231463	1.06439	0.231463	0.006932
232					0.232465	1.07577	0.232465	0.00669843
233					0.233467	1.08654	0.233467	0.00645309
234					0.234469	1.09666	0.234469	0.00619595
235					0.235471	1.10609	0.235471	0.00592703
236					0.236473	1.11481	0.236473	0.0056464
237					0.237475	1.12278	0.237475	0.0053541
238					0.238477	1.12997	0.238477	0.00505021
239					0.239479	1.13633	0.239479	0.0047348
240					0.240481	1.14183	0.240481	0.00817299
241					0.241483	1.14645	0.241483	0.0120913
242					0.242485	1.15014	0.242485	0.0158985
243					0.243487	1.15287	0.243487	0.0195907
244					0.244489	1.15461	0.244489	0.0231646
245					0.245491	1.15532	0.245491	0.0266174
246					0.246493	1.15497	0.246493	0.0299466
247					0.247495	1.15353	0.247495	0.0331494
248					0.248497	1.15095	0.248497	0.0362232
249					0.249499	1.14722	0.249499	0.0391664
250					0.250501	1.14229	0.250501	0.0419774
251					0.251503	1.13614	0.251503	0.0446548
252					0.252505	1.12874	0.252505	0.047197
253					0.253507	1.12005	0.253507	0.0496028
254					0.254509	1.11005	0.254509	0.0518717
255					0.255511	1.09871	0.255511	0.0540033
256					0.256513	1.086	0.256513	0.0559976
257					0.257515	1.0719	0.257515	0.0578543
258					0.258517	1.05638	0.258517	0.0595733
259					0.259519	1.03942	0.259519	0.0611552
260					0.260521	1.021	0.260521	0.062601
261					0.261523	1.00802	0.261523	0.0639115
262					0.262525	1.02181	0.262525	0.0650879
263					0.263527	1.03516	0.263527	0.0661311
264					0.264529	1.04805	0.264529	0.0670427
265					0.265531	1.06043	0.265531	0.0678247
266					0.266533	1.07228	0.266533	0.0684792
267					0.267535	1.08357	0.267535	0.0690081
268					0.268537	1.09426	0.268537	0.0694135
269					0.269539	1.10431	0.269539	0.0696979
270					0.270541	1.11369	0.270541	0.0698641
271					0.271543	1.12237	0.271543	0.069915
272					0.272545	1.13031	0.272545	0.0698536
273					0.273547	1.13747	0.273547	0.0696827
274					0.274549	1.14382	0.274549	0.0694055
275					0.275551	1.14933	0.275551	0.0690256
276					0.276553	1.15395	0.276553	0.0685464
277					0.277555	1.15765	0.277555	0.0679716
278					0.278557	1.16039	0.278557	0.0673048
279					0.279559	1.16214	0.279559	0.0665496
280					0.280561	1.16286	0.280561	0.0657101
281					0.281563	1.16252	0.281563	0.0647903
282					0.282565	1.16107	0.282565	0.0637941
283					0.283567	1.15849	0.283567	0.0627257
284					0.284569	1.15473	0.284569	0.061589
285					0.285571	1.14977	0.285571	0.0603884
286					0.286573	1.14356	0.286573	0.0591281
287					0.287575	1.13607	0.287575	0.0578123
288					0.288577	1.12728	0.288577	0.0564452
289					0.289579	1.11714	0.289579	0.0550312
290					0.290581	1.10562	0.290581	0.0535744
291					0.291583	1.0927	0.291583	0.0520793
292					0.292585	1.07834	0.292585	0.0505499
293					0.293587	1.06251	0.293587	0.0489905
294					0.294589	1.04519	0.294589	0.0474054
295					0.295591	1.02633	0.295591	0.0497589
296					0.296593	1.01744	0.296593	0.0521334
297					0.297595	1.03084	0.297595	0.0544178
298					0.298597	1.0438	0.298597	0.05661
299					0.299599	1.05629	0.299599	0.0587078
300					0.300601	1.06828	0.300601	0.0607094
301					0.301603	1.07974	0.301603	0.0626134
302					0.302605	1.09062	0.302605	0.0644183
303					0.303607	1.1009	0.303607	0.0661229
304					0.304609	1.11054	0.304609	0.0677257
305					0.305611	1.11951	0.305611	0.0692257
306					0.306613	1.12777	0.306613	0.0706222
307					0.307615	1.13528	0.307615	0.0719146
308					0.308617	1.14201	0.308617	0.0731026
309					0.309619	1.14793	0.309619	0.0741854
310					0.310621	1.15298	0.310621	0.0751628
311					0.311623	1.15714	0.311623	0.0760349
312					0.312625	1.16037	0.312625	0.0768021
313					0.313627	1.16264	0.313627	0.0774645
314					0.314629	1.16389	0.314629	0.0780225
315					0.315631	1.1641	0.315631	0.0784764
316					0.316633	1.16323	0.316633	0.0788273
317					0.317635	1.16123	0.317635	0.0790761
318					0.318637	1.15808	0.318637	0.0792239
319					0.319639	1.15373	0.319639	0.0792717
320					0.320641	1.14814	0.320641	0.0792207
321					0.321643	1.14129	0.321643	0.0790725
322					0.322645	1.13312	0.322645	0.0788287
323					0.323647	1.12361	0.323647	0.078491
324					0.324649	1.11272	0.324649	0.0780613
325					0.325651	1.10041	0.325651	0.0775414
326					0.326653	1.08665	0.326653	0.0769336
327					0.327655	1.0714	0.327655	0.0762399
328					0.328657	1.05463	0.328657	0.0754627
329					0.329659	1.03631	0.329659	0.0746043
330					0.330661	1.01853	0.330661	0.0736673
331					0.331663	1.03202	0.331663	0.0726542
332					0.332665	1.0451	0.332665	0.0715677
333					0.333667	1.05773	0.333667	0.0704107
334					0.334669	1.08015	0.334669	0.0691858
335					0.335671	1.13783	0.335671	0.067896
336					0.336673	1.19411	0.336673	0.0665444
337					0.337675	1.24891	0.337675	0.0651338
338					0.338677	1.30217	0.338677	0.0636674
339					0.339679	1.35384	0.339679	0.0621484
340					0.340681	1.40384	0.340681	0.0605798

## Sheet: panel_f_inset
	Alpha	Slope
0	0	10.0541
1	0.216	7.07508
2	0.433	1.72674
3	0.65	-1.33877
4	0.833	-5.63798
