# Supplementary material for: Non-reciprocal robotic metamaterials
Source: Nat Commun. 2019 Oct 10;10:4608. doi: 10.1038/s41467-019-12599-3 (PMC6787071; doi:10.1038/s41467-019-12599-3)
Supplement: Supplementary file 6 — Source Data [file 41467_2019_12599_MOESM6_ESM.zip › Sourcefilefigure3.xlsx]

## Sheet: panel_a
	Frequency	Unit cell (motor off)	Amplitudes Left	Amplitudes Right	Amplitudes theo Left	Amplitudes theo Right
0	4.22	1	1.29399	1	1.85432	1
1	4.22	2	0.914647	0.621308	0.537117	2.06247
2	4.22	3	0.338818	0.589049	1.09566	2.09114
3	4.22	4	0.53077	0.850789	2.10738	1.01209
4	4.22	5	1.12701	1.06605	1.95079	0.752952
5	4.22	6	1.53383	1.04158	0.752952	1.95079
6	4.22	7	1.56773	0.708323	1.01209	2.10738
7	4.22	8	1.14864	0.23579	2.09114	1.09566
8	4.22	9	0.727706	0.516221	2.06247	0.537117
9	4.22	10	1	0.902218	1	1.85432
10	0.02	1	4.66455e-05	1	0.0145424	1
11	0.02	2	0.0012989	0.65021	0.0167734	0.578695
12	0.02	3	0.00908465	0.411782	0.0241512	0.334958
13	0.02	4	0.0286226	0.264329	0.0389398	0.193999
14	0.02	5	0.0742041	0.167122	0.0656769	0.112568
15	0.02	6	0.139483	0.0976984	0.112567	0.0656782
16	0.02	7	0.245997	0.051067	0.193997	0.0389407
17	0.02	8	0.41057	0.0195727	0.334955	0.0241519
18	0.02	9	0.646215	0.00506511	0.578693	0.0167739
19	0.02	10	1	1.67788e-06	1	0.0145429

## Sheet: panel_b
	Frequency	Unit cell (motor on)	Amplitudes Left	Amplitudes Right	Amplitudes theo Left	Amplitudes theo Right
0	4.22	1	0.0293472	1	0.0436438	1
1	4.22	2	0.00961457	0.680009	0.00284389	1.11059
2	4.22	3	0.050285	0.87522	0.0840085	0.664624
3	4.22	4	0.0920445	1.52767	0.17814	1.14711
4	4.22	5	0.190155	2.53411	0.225113	3.01569
5	4.22	6	0.281345	2.82001	0.155725	4.5045
6	4.22	7	0.441109	2.15347	0.146397	4.07619
7	4.22	8	0.577206	1.06159	0.52662	0.843694
8	4.22	9	0.731718	5.04511	0.90602	7.0312
9	4.22	10	1	10.1538	1	15.3967
10	0.02	1	1.27373e-05	1	0.000354067	1
11	0.02	2	1.55164e-05	0.740681	0.000455827	0.675702
12	0.02	3	0.000133224	0.55097	0.0241519	0.456579
13	0.02	4	6.00432e-05	0.419855	0.00227878	0.30853
14	0.02	5	0.00100738	0.317305	0.00615585	0.20853
15	0.02	6	0.0160643	0.236274	0.0169579	0.141058
16	0.02	7	0.0650396	0.176698	0.0469429	0.0957421
17	0.02	8	0.175355	0.126649	0.130103	0.0658828
18	0.02	9	0.413502	0.0889824	0.360684	0.0478161
19	0.02	10	1	0.0574857	1	0.0414563

## Sheet: panel_c
	Frequency (motor off)	k1	k2	k1 theo	k2 theo
0	0.001	0.47404	-0.479651	0.547104	-0.547104
1	0.00177828	0.470734	-0.478641	0.547104	-0.547104
2	0.00316228	0.478428	-0.483065	0.547104	-0.547104
3	0.00562341	0.466409	-0.578333	0.547103	-0.547103
4	0.01	0.463179	-0.577636	0.5471	-0.5471
5	0.01	0.46554	-0.591439	0.5471	-0.5471
6	0.0111397	0.5624	-0.55522	0.547099	-0.547099
7	0.0124094	0.463975	-0.484338	0.547098	-0.547098
8	0.0138237	0.464401	-0.483005	0.547096	-0.547096
9	0.0153993	0.465744	-0.48531	0.547094	-0.547094
10	0.0171544	0.463629	-0.485731	0.547092	-0.547092
11	0.0191095	0.464928	-0.486579	0.547089	-0.547089
12	0.0212875	0.466075	-0.48772	0.547085	-0.547085
13	0.0237137	0.465728	-0.487559	0.54708	-0.54708
14	0.0264165	0.473033	-0.479859	0.547075	-0.547075
15	0.0294273	0.471604	-0.48059	0.547068	-0.547068
16	0.0327812	0.472884	-0.481137	0.547059	-0.547059
17	0.0365174	0.473625	-0.481137	0.547048	-0.547048
18	0.0406794	0.472861	-0.480663	0.547034	-0.547034
19	0.0453158	0.47373	-0.481264	0.547017	-0.547017
20	0.0504807	0.475369	-0.481112	0.546996	-0.546996
21	0.0562341	0.475689	-0.481969	0.54697	-0.54697
22	0.0626434	0.475053	-0.481825	0.546938	-0.546938
23	0.0697831	0.471754	-0.480772	0.546898	-0.546898
24	0.0777365	0.475567	-0.482603	0.546848	-0.546848
25	0.0865964	0.470417	-0.479556	0.546787	-0.546787
26	0.0964662	0.470654	-0.480701	0.54671	-0.54671
27	0.107461	0.471638	-0.480776	0.546615	-0.546615
28	0.119709	0.472957	-0.481146	0.546498	-0.546498
29	0.133352	0.471903	-0.480919	0.546351	-0.546351
30	0.148551	0.47226	-0.48103	0.54617	-0.54617
31	0.165482	0.472461	-0.480985	0.545944	-0.545944
32	0.184342	0.471197	-0.480976	0.545665	-0.545665
33	0.205353	0.470063	-0.479573	0.545317	-0.545317
34	0.228757	0.469483	-0.479821	0.544886	-0.544886
35	0.25483	0.469062	-0.478384	0.544349	-0.544349
36	0.283874	0.468831	-0.478507	0.543683	-0.543683
37	0.316228	0.46819	-0.477705	0.542856	-0.542856
38	0.352269	0.465193	-0.479444	0.541827	-0.541827
39	0.392419	0.465347	-0.477197	0.540547	-0.540547
40	0.437144	0.46782	-0.473721	0.538954	-0.538954
41	0.486968	0.459962	-0.473333	0.53697	-0.53697
42	0.542469	0.455224	-0.466302	0.534497	-0.534497
43	0.604296	0.451491	-0.466157	0.531411	-0.531411
44	0.67317	0.451606	-0.463624	0.527553	-0.527553
45	0.749894	0.442329	-0.465633	0.522724	-0.522724
46	0.835363	0.433525	-0.459693	0.516662	-0.516662
47	0.930572	0.424921	-0.457766	0.509032	-0.509032
48	1.03663	0.424086	-0.448738	0.499388	-0.499388
49	1.15478	0.411536	-0.440981	0.487135	-0.487135
50	1.2864	0.37818	-0.419234	0.471454	-0.471454
51	1.43301	0.336982	-0.359576	0.451186	-0.451186
52	1.59634	0.308466	-0.339893	0.424608	-0.424608
53	1.77828	0.280404	-0.32909	0.388971	-0.388971
54	1.98096	0.238746	-0.323339	0.339356	-0.339356
55	2.20673	0.167969	-0.32822	0.264772	-0.264772
56	2.45824	0.0432478	-0.644891	0.118237	-0.118237
57	2.73842	-0.0269083	-0.0268711	5.06737e-07	-2.49296e-07
58	3.05053	-0.00991829	-0.00992074	6.81461e-06	7.46471e-06
59	3.39821	-0.0247966	-0.0248141	-3.52068e-05	1.3397e-05

## Sheet: panel_d
	Frequency (motor on)	k1	k2	k1 theo	k2 theo
0	0.001	0.889842	-0.299201	1	-0.389561
1	0.00177828	0.885319	-0.297436	1	-0.389561
2	0.00316228	0.886457	-0.297208	1	-0.389561
3	0.00562341	0.867183	-0.295073	1	-0.38956
4	0.01	0.828622	-0.290641	1	-0.389556
5	0.0111397	0.877007	-0.296029	1	-0.389555
6	0.0124094	0.87764	-0.297911	1	-0.389554
7	0.0138237	0.879823	-0.297618	1	-0.389552
8	0.0153993	0.880982	-0.299012	1	-0.38955
9	0.0171544	0.867921	-0.296241	1	-0.389547
10	0.0191095	0.86731	-0.29625	1	-0.389544
11	0.0212875	0.867527	-0.296487	1	-0.389539
12	0.0237137	0.838392	-0.29104	1	-0.389534
13	0.0264165	0.839631	-0.291241	1	-0.389527
14	0.0294273	0.843764	-0.292258	1	-0.389519
15	0.0327812	0.854406	-0.289638	1	-0.389509
16	0.0365174	0.856217	-0.289488	1	-0.389497
17	0.0406794	0.847136	-0.288742	1	-0.389481
18	0.0453158	0.83622	-0.289631	1	-0.389462
19	0.0504807	0.838357	-0.29039	1	-0.389438
20	0.0562341	0.837119	-0.290755	1	-0.389408
21	0.0626434	0.834844	-0.290977	1	-0.389371
22	0.0697831	0.835452	-0.290765	1	-0.389325
23	0.0777365	0.837056	-0.293118	1	-0.389268
24	0.0865964	0.858002	-0.281103	1	-0.389198
25	0.0964662	0.863807	-0.301917	1	-0.38911
26	0.107461	0.862584	-0.301799	1	-0.389002
27	0.119709	0.858443	-0.302361	1	-0.388867
28	0.133352	0.88556	-0.301563	1	-0.388699
29	0.148551	0.885574	-0.302091	1	-0.388491
30	0.165482	0.889099	-0.30211	1	-0.388233
31	0.184342	0.885436	-0.302334	1	-0.387913
32	0.205353	0.884385	-0.302754	1	-0.387515
33	0.228757	0.885793	-0.302871	1	-0.387021
34	0.25483	0.882385	-0.302337	1	-0.386408
35	0.283874	0.873655	-0.301745	1	-0.385646
36	0.316228	0.878623	-0.301504	1	-0.384699
37	0.352269	0.875383	-0.301105	1	-0.383521
38	0.392419	0.871142	-0.30068	1	-0.382057
39	0.486968	0.818351	-0.279831	1	-0.377968
40	0.542469	0.81347	-0.279702	1	-0.375143
41	0.604296	0.810575	-0.27697	1	-0.37162
42	0.67317	0.810382	-0.272387	1	-0.36722
43	0.749894	0.828396	-0.270907	1	-0.361718
44	0.835363	0.821832	-0.261965	1	-0.354824
45	0.930572	0.884702	-0.267432	0.99463	-0.346784
46	1.03663	0.84695	-0.262131	0.986057	-0.336869
47	1.15478	0.786209	-0.258067	0.975351	-0.324328
48	1.2864	0.721891	-0.239089	0.961982	-0.308374
49	1.43301	0.704103	-0.208699	0.945314	-0.287928
50	1.59634	0.706784	-0.210313	0.924652	-0.261458
51	1.77828	0.608247	-0.178917	0.899488	-0.226691
52	1.98096	0.64413	-0.144316	0.870675	-0.180071
53	2.20673	0.569715	-0.103916	0.855323	-0.11494
54	2.45824	0.454635	-0.0531373	0.769344	-0.0264792
55	2.73842	0.0323475	0.032417	0.1	0.1
56	3.05053	0.1	0.1	0.1	0.1
57	3.39821	0.1	0.1	0.1	0.1
58	3.78552	0.1	0.1	0.1	0.1
59	4.21697	0.1	0.1	0.1	0.1

## Sheet: panel_e
	Frequency (motor off)	TLR	TRL	Frequency theo	T theo
0	0.001	-37.6464	-36.2552	0.0001	-36.7486
1	0.001	-37.6475	-36.0495	0.1001	-36.7118
2	0.00177828	-37.6166	-35.8885	0.2001	-36.6013
3	0.00316228	-37.5751	-36.5367	0.3001	-36.4163
4	0.00316228	-37.4235	-35.8536	0.4001	-36.1559
5	0.00562341	-37.644	-36.5039	0.5001	-35.8184
6	0.00562341	-37.4672	-35.888	0.6001	-35.4018
7	0.01	-37.5388	-35.882	0.7001	-34.9032
8	0.0111397	-37.4207	-35.8908	0.8001	-34.3194
9	0.0124094	-37.5155	-35.966	0.9001	-33.6461
10	0.0138237	-37.5785	-36.057	1.0001	-32.8781
11	0.0153993	-37.6331	-35.8636	1.1001	-32.0093
12	0.0171544	-37.6443	-35.9071	1.2001	-31.0318
13	0.0191095	-37.5291	-35.9817	1.3001	-29.9359
14	0.0212875	-37.5929	-36.0366	1.4001	-28.7095
15	0.0264165	-37.6478	-36.0844	1.5001	-27.3374
16	0.0294273	-37.704	-35.9833	1.6001	-25.7995
17	0.0327812	-37.6974	-36.0662	1.7001	-24.0692
18	0.0365174	-37.553	-36.1121	1.8001	-22.1102
19	0.0406794	-37.6209	-36.1597	1.9001	-19.8703
20	0.0453158	-37.6854	-36.1782	2.0001	-17.2717
21	0.0504807	-37.7114	-36.2256	2.1001	-14.1897
22	0.0562341	-37.6295	-36.2514	2.2001	-10.411
23	0.0626434	-37.5844	-36.2842	2.3001	-5.56594
24	0.0697831	-37.6698	-36.0457	2.4001	0.478828
25	0.0777365	-37.5316	-36.299	2.5001	2.55931
26	0.0865964	-37.5826	-35.9199	2.6001	-0.233909
27	0.0964662	-37.5758	-35.9543	2.7001	-1.87812
28	0.107461	-37.6037	-36.0348	2.8001	-2.20738
29	0.119709	-37.5478	-36.0868	2.9001	-1.48027
30	0.133352	-37.6032	-36.1011	3.0001	0.285153
31	0.148551	-37.5923	-36.0723	3.1001	3.31431
32	0.165482	-37.5218	-36.0757	3.2001	7.76287
33	0.184342	-37.5583	-36.0761	3.3001	9.06429
34	0.205353	-37.567	-35.9133	3.4001	4.9023
35	0.228757	-37.5204	-35.8685	3.5001	1.69753
36	0.25483	-37.4423	-35.7897	3.6001	-0.234616
37	0.283874	-37.4068	-35.7765	3.7001	-1.25946
38	0.316228	-37.3529	-35.7919	3.8001	-1.56594
39	0.352269	-37.2014	-35.7345	3.9001	-1.21748
40	0.392419	-37.1928	-35.6849	4.0001	-0.180858
41	0.437144	-36.8833	-35.6875	4.1001	1.69018
42	0.486968	-36.6423	-35.3383	4.2001	4.71059
43	0.542469	-36.3578	-34.9394	4.3001	9.05023
44	0.604296	-36.2164	-34.9277	4.4001	9.94016
45	0.67317	-36.1776	-34.732	4.5001	5.5336
46	0.749894	-35.4306	-34.604	4.6001	2.1219
47	0.835363	-35.036	-34.0705	4.7001	-0.0549478
48	0.930572	-34.5512	-33.8608	4.8001	-1.35843
49	1.03663	-34.2818	-33.4283	4.9001	-1.97841
50	1.15478	-32.5803	-32.584	5.0001	-1.98824
51	1.2864	-28.5465	-30.4715	5.1001	-1.37835
52	1.43301	-27.1617	-27.1946	5.2001	-0.0522411
53	1.59634	-26.2835	-24.9078	5.3001	2.21649
54	1.77828	-24.5374	-23.902	5.4001	5.81408
55	1.98096	-22.1107	-22.2033	5.5001	9.69876
56	2.20673	-15.7704	-18.3915	5.6001	7.06188
57	2.45824	0.0497288	-4.17924	5.7001	2.82019
58	2.73842	-13.0995	-7.5898	5.8001	-0.0136975
59	3.05053	-4.21333	-10.176	5.9001	-1.77306
60	3.39821	4.03625	-3.54315	6.0001	-2.72807
61	3.78552	2.57381	8.60909	6.1001	-2.9926
62	4.21697	-3.22056	-0.456975	6.2001	-2.5738
63	4.69759	-0.949829	-3.43482	6.3001	-1.37681
64	5.23299	4.38705	4.24772	6.4001	0.836787
65	5.82942	-2.45848	1.06311	6.5001	4.45086
66	6.49382	4.23411	-3.22255	6.6001	7.86528
67	7.23394	-4.40843	3.73727	6.7001	4.54984
68	8.05842	0.509707	-4.83188	6.8001	0.439269
69	8.97687	-5.03141	-1.74773	6.9001	-2.20908
70				7.0001	-3.74009
71				7.1001	-4.37171
72				7.2001	-4.14815
73				7.3001	-2.96096
74				7.4001	-0.512274
75				7.5001	3.38411
76				7.6001	4.08712
77				7.7001	-0.463
78				7.8001	-3.86351
79				7.9001	-5.77103
80				8.0001	-6.4407
81				8.1001	-5.86928
82				8.2001	-3.78837
83				8.3001	-0.27
84				8.4001	-1.10166
85				8.5001	-5.73311
86				8.6001	-8.63558
87				8.7001	-9.62114
88				8.8001	-8.60751
89				8.9001	-6.28829
90				9.0001	-9.33265
91				9.1001	-13.9887
92				9.2001	-16.0949
93				9.3001	-19.0667
94				9.4001	-28.0445
95				9.5001	-36.4177
96				9.6001	-43.3268
97				9.7001	-49.2536
98				9.8001	-54.5056
99				9.9001	-59.2639
100				10.0001	-63.642
101				10.1001	-67.716
102				10.2001	-71.5394
103				10.3001	-75.1518
104				10.4001	-78.5831
105				10.5001	-81.8568
106				10.6001	-84.9915
107				10.7001	-88.0026
108				10.8001	-90.9026
109				10.9001	-93.7021
110				11.0001	-96.4102
111				11.1001	-99.0344
112				11.2001	-101.581
113				11.3001	-104.057
114				11.4001	-106.467
115				11.5001	-108.814
116				11.6001	-111.104
117				11.7001	-113.34
118				11.8001	-115.525
119				11.9001	-117.662
120				12.0001	-119.754
121				12.1001	-121.802
122				12.2001	-123.81
123				12.3001	-125.78
124				12.4001	-127.712
125				12.5001	-129.609
126				12.6001	-131.473
127				12.7001	-133.305
128				12.8001	-135.106
129				12.9001	-136.877
130				13.0001	-138.62
131				13.1001	-140.336
132				13.2001	-142.026
133				13.3001	-143.69
134				13.4001	-145.331
135				13.5001	-146.948
136				13.6001	-148.542
137				13.7001	-150.114
138				13.8001	-151.665
139				13.9001	-153.196
140				14.0001	-154.707
141				14.1001	-156.199
142				14.2001	-157.672
143				14.3001	-159.127
144				14.4001	-160.564
145				14.5001	-161.984
146				14.6001	-163.388
147				14.7001	-164.776
148				14.8001	-166.148
149				14.9001	-167.505
150				15.0001	-168.847
151				15.1001	-170.174
152				15.2001	-171.488
153				15.3001	-172.788
154				15.4001	-174.073
155				15.5001	-175.347
156				15.6001	-176.604
157				15.7001	-177.853
158				15.8001	-179.086
159				15.9001	-180.315
160				16.0001	-181.526
161				16.1001	-182.725
162				16.2001	-183.912
163				16.3001	-185.093
164				16.4001	-186.262
165				16.5001	-187.422
166				16.6001	-188.567
167				16.7001	-189.707
168				16.8001	-190.825
169				16.9001	-191.952
170				17.0001	-193.052
171				17.1001	-194.153
172				17.2001	-195.244
173				17.3001	-196.317
174				17.4001	-197.419
175				17.5001	-198.421
176				17.6001	-199.494
177				17.7001	-200.52
178				17.8001	-201.682
179				17.9001	-202.602
180				18.0001	-203.785
181				18.1001	-204.585
182				18.2001	-205.773
183				18.3001	-206.61
184				18.4001	-207.832
185				18.5001	-208.682
186				18.6001	-209.379
187				18.7001	-210.541
188				18.8001	-211.409
189				18.9001	-213.079
190				19.0001	-212.556
191				19.1001	-214.484
192				19.2001	-214.931
193				19.3001	-216.423
194				19.4001	-217.579
195				19.5001	-217.901
196				19.6001	-219.292
197				19.7001	-220.502
198				19.8001	-219.691
199				19.9001	-221.423
200				20.0001	-222.452

## Sheet: panel_f
	Frequency (motor off)	TLR	TRL	Frequency theo	TLR theo	TRL theo
0	0.001	-22.9043	-71.9153	0.0001	-27.6498	-69.0203
1	0.00177828	-22.8559	-71.2849	0.1001	-27.6149	-68.9754
2	0.00316228	-23.0497	-71.2565	0.2001	-27.5102	-68.8403
3	0.00562341	-22.8292	-69.4543	0.3001	-27.3352	-68.6142
4	0.01	-20.9616	-70.1342	0.4001	-27.0892	-68.2953
5	0.0111397	-22.9362	-70.1522	0.5001	-26.7712	-67.8811
6	0.0124094	-23.0959	-69.951	0.6001	-26.3796	-67.3682
7	0.0138237	-23.1285	-69.9915	0.7001	-25.9127	-66.7523
8	0.0153993	-23.1723	-70.072	0.8001	-25.3683	-66.0277
9	0.0171544	-22.7399	-69.8265	0.9001	-24.7438	-65.1873
10	0.0191095	-22.8443	-69.5798	1.0001	-24.0359	-64.2221
11	0.0212875	-22.8836	-69.5491	1.1001	-23.2409	-63.1206
12	0.0237137	-21.5486	-69.5643	1.2001	-22.3543	-61.8681
13	0.0264165	-21.5893	-69.5546	1.3001	-21.3708	-60.4451
14	0.0294273	-21.8138	-69.5325	1.4001	-20.2841	-58.8254
15	0.0327812	-21.708	-69.5517	1.5001	-19.0866	-56.9729
16	0.0365174	-21.8806	-69.6551	1.6001	-17.7694	-54.8352
17	0.0406794	-21.7317	-69.4735	1.7001	-16.3213	-52.3331
18	0.0453158	-21.4513	-68.9704	1.8001	-14.7289	-49.3381
19	0.0504807	-21.4608	-69.7395	1.9001	-12.9752	-45.6276
20	0.0562341	-21.4626	-69.1294	2.0001	-11.0389	-40.8199
21	0.0626434	-21.4419	-68.9132	2.1001	-8.89214	-34.9754
22	0.0697831	-21.3763	-69.2402	2.2001	-6.49759	-33.9921
23	0.0777365	-21.3511	-69.7453	2.3001	-3.80369	-37.0747
24	0.0865964	-21.629	-69.0717	2.4001	-0.735681	-38.9358
25	0.0964662	-23.3398	-68.923	2.5001	2.82113	-39.6432
26	0.107461	-23.3684	-68.8539	2.6001	7.05502	-39.5103
27	0.119709	-23.2792	-68.8666	2.7001	12.2924	-38.6759
28	0.133352	-23.3325	-70.3344	2.8001	18.9597	-37.1567
29	0.148551	-23.3595	-70.4838	2.9001	24.6712	-34.8595
30	0.165482	-23.3491	-70.5805	3.0001	23.8707	-31.542
31	0.184342	-23.4198	-70.1394	3.1001	23.3797	-26.819
32	0.205353	-23.4113	-70.2087	3.2001	24.903	-22.4089
33	0.228757	-23.4239	-70.4414	3.3001	28.4554	-24.736
34	0.25483	-23.3385	-70.405	3.4001	32.0357	-27.6991
35	0.283874	-23.2415	-69.8249	3.5001	29.1261	-29.1616
36	0.316228	-23.2907	-69.5366	3.6001	25.8053	-29.4411
37	0.352269	-23.205	-69.6668	3.7001	24.1298	-28.6951
38	0.392419	-23.0937	-69.3824	3.8001	23.7696	-26.8564
39	0.486968	-17.03	-69.5447	3.9001	24.5828	-23.6301
40	0.542469	-16.5068	-69.041	4.0001	26.6875	-19.2498
41	0.604296	-16.3851	-68.0047	4.1001	30.3858	-19.9397
42	0.67317	-16.4771	-67.6617	4.2001	33.6072	-24.1192
43	0.749894	-19.5081	-67.9145	4.3001	30.1793	-26.8891
44	0.835363	-18.9925	-69.4581	4.4001	26.4809	-28.386
45	0.930572	-18.5081	-67.9837	4.5001	24.3169	-28.8989
46	1.03663	-16.1694	-66.9091	4.6001	23.3384	-28.5218
47	1.15478	-15.032	-66.8924	4.7001	23.3615	-27.1842
48	1.2864	-13.4408	-65.6052	4.8001	24.4003	-24.6261
49	1.43301	-12.0156	-64.2788	4.9001	26.6717	-20.5766
50	1.59634	-11.0636	-62.4731	5.0001	30.4907	-18.7893
51	1.77828	-9.51507	-42.8594	5.1001	32.9618	-23.0025
52	1.98096	-7.71246	-35.7783	5.2001	28.9884	-26.4514
53	2.20673	-2.96333	-38.2995	5.3001	25.3749	-28.4675
54	2.45824	1.78889	-33.4351	5.4001	23.2721	-29.3871
55	2.73842	11.3108	-39.2775	5.5001	22.3443	-29.3464
56	3.05053	10.6579	-35.3756	5.6001	22.4532	-28.2968
57	3.39821	16.1407	-39.9339	5.7001	23.6685	-25.9894
58	3.78552	17.1401	-30.9779	5.8001	26.2803	-22.1423
59	4.21697	19.8296	-30.2348	5.9001	30.2824	-20.3492
60	4.69759	12.3228	-33.5016	6.0001	30.0985	-24.6023
61	5.23299	22.9655	-25.4085	6.1001	25.6615	-28.0883
62	5.82942	15.3343	-22.7524	6.2001	22.6489	-30.0381
63	6.49382	16.8523	-22.4343	6.3001	21.1279	-30.7459
64	7.23394	10.9963	-25.2543	6.4001	20.8744	-30.27
65	8.05842	11.0929	-34.4612	6.5001	21.9347	-28.4151
66	8.97687	5.28892	-22.5215	6.6001	24.61	-24.9062
67	10	-2.67003	-19.1272	6.7001	28.1934	-23.1659
68				6.8001	25.9245	-27.4515
69				6.9001	21.7183	-30.889
70				7.0001	19.3463	-32.5507
71				7.1001	18.7017	-32.5975
72				7.2001	19.8338	-30.8612
73				7.3001	22.8356	-27.631
74				7.4001	23.1511	-29.1421
75				7.5001	18.5894	-33.567
76				7.6001	15.7909	-35.8415
77				7.7001	15.4812	-35.7027
78				7.8001	17.2049	-33.8743
79				7.9001	14.7729	-36.9787
80				8.0001	9.92281	-41.5981
81				8.1001	7.14285	-44.1748
82				8.2001	-0.278228	-51.6288
83				8.3001	-10.2059	-61.4011
84				8.4001	-18.4586	-69.5101
85				8.5001	-25.4099	-76.3462
86				8.6001	-31.4861	-82.3264
87				8.7001	-36.9378	-87.6953
88				8.8001	-41.9179	-92.6023
89				8.9001	-46.526	-97.1447
90				9.0001	-50.831	-101.39
91				9.1001	-54.8829	-105.387
92				9.2001	-58.7192	-109.173
93				9.3001	-62.3687	-112.776
94				9.4001	-65.8546	-116.218
95				9.5001	-69.1954	-119.518
96				9.6001	-72.4062	-122.691
97				9.7001	-75.4999	-125.748
98				9.8001	-78.4872	-128.702
99				9.9001	-81.3773	-131.559
100				10.0001	-84.1782	-134.33
101				10.1001	-86.8966	-137.019
102				10.2001	-89.5388	-139.633
103				10.3001	-92.1099	-142.178
104				10.4001	-94.6147	-144.657
105				10.5001	-97.0575	-147.076
106				10.6001	-99.442	-149.437
107				10.7001	-101.772	-151.745
108				10.8001	-104.05	-154.002
109				10.9001	-106.278	-156.21
110				11.0001	-108.461	-158.373
111				11.1001	-110.6	-160.493
112				11.2001	-112.696	-162.571
113				11.3001	-114.753	-164.611
114				11.4001	-116.772	-166.612
115				11.5001	-118.754	-168.579
116				11.6001	-120.702	-170.51
117				11.7001	-122.616	-172.409
118				11.8001	-124.498	-174.277
119				11.9001	-126.35	-176.115
120				12.0001	-128.172	-177.923
121				12.1001	-129.966	-179.703
122				12.2001	-131.732	-181.457
123				12.3001	-133.472	-183.184
124				12.4001	-135.187	-184.887
125				12.5001	-136.877	-186.565
126				12.6001	-138.543	-188.22
127				12.7001	-140.187	-189.853
128				12.8001	-141.808	-191.463
129				12.9001	-143.407	-193.053
130				13.0001	-144.986	-194.621
131				13.1001	-146.545	-196.17
132				13.2001	-148.084	-197.7
133				13.3001	-149.604	-199.21
134				13.4001	-151.106	-200.703
135				13.5001	-152.59	-202.178
136				13.6001	-154.056	-203.635
137				13.7001	-155.506	-205.076
138				13.8001	-156.937	-206.5
139				13.9001	-158.353	-207.909
140				14.0001	-159.757	-209.302
141				14.1001	-161.143	-210.68
142				14.2001	-162.509	-212.043
143				14.3001	-163.86	-213.392
144				14.4001	-165.197	-214.726
145				14.5001	-166.536	-216.048
146				14.6001	-167.84	-217.355
147				14.7001	-169.144	-218.65
148				14.8001	-170.434	-219.932
149				14.9001	-171.707	-221.201
150				15.0001	-173.002	-222.458
151				15.1001	-174.266	-223.704
152				15.2001	-175.451	-224.937
153				15.3001	-176.749	-226.159
154				15.4001	-177.912	-227.37
155				15.5001	-179.134	-228.57
156				15.6001	-180.145	-229.759
157				15.7001	-181.517	-230.938
158				15.8001	-182.598	-232.106
159				15.9001	-183.637	-233.265
160				16.0001	-184.924	-234.413
161				16.1001	-186.035	-235.551
162				16.2001	-187.308	-236.68
163				16.3001	-188.275	-237.8
164				16.4001	-189.559	-238.91
165				16.5001	-190.837	-240.012
166				16.6001	-190.84	-241.104
167				16.7001	-192.339	-242.188
168				16.8001	-193.492	-243.263
169				16.9001	-192.908	-244.33
170				17.0001	-195.579	-245.389
171				17.1001	-196.411	-246.439
172				17.2001	-196.425	-247.482
173				17.3001	-198.359	-248.516
174				17.4001	-199.533	-249.543
175				17.5001	-197.331	-250.562
176				17.6001	-199.529	-251.574
177				17.7001	-210.419	-252.579
178				17.8001	-200.873	-253.576
179				17.9001	-202.48	-254.566
180				18.0001	-202.438	-255.549
181				18.1001	-204.38	-256.525
182				18.2001	-210.149	-257.495
183				18.3001	-204.393	-258.457
184				18.4001	-206.906	-259.413
185				18.5001	-204.42	-260.363
186				18.6001	-204.415	-261.306
187				18.7001	-210.34	-262.243
188				18.8001	-210.378	-263.174
189				18.9001	-204.424	-264.098
190				19.0001	-210.441	-265.017
191				19.1001	-210.378	-265.93
192				19.2001	-210.295	-266.836
193				19.3001	-210.441	-267.737
194				19.4001	-228.507	-268.632
195				19.5001	-204.42	-269.522
196				19.6001	-210.34	-270.406
197				19.7001	-210.407	-271.285
198				19.8001	-204.387	-272.158
199				19.9001	-210.115	-273.026
200				20.0001	-204.408	-273.888

## Sheet: panel_f_inset
	System size	Isolation
0	2	0.954722
1	3	4.16141
2	4	8.90248
3	5	14.1683
4	6	19.5746
5	7	25.016
6	8	30.4659
7	9	35.918
8	10	41.3705
9	11	46.8232
10	12	52.2759
11	13	57.7287
12	14	63.1814
13	15	68.6341
