# Supplementary material for: Non-reciprocal robotic metamaterials
Source: Nat Commun. 2019 Oct 10;10:4608. doi: 10.1038/s41467-019-12599-3 (PMC6787071; doi:10.1038/s41467-019-12599-3)
Supplement: Supplementary file 6 — Source Data [file 41467_2019_12599_MOESM6_ESM.zip › Sourcefilefigure2.xlsx]

## Sheet: panel_d
	Feedback	CRL/C	CLR/C
0	0	1.06796	1.0519
1	0.0689655	1.03291	1.05782
2	0.137931	0.97304	1.03152
3	0.206897	0.915916	1.04759
4	0.275862	0.836962	1.02686
5	0.344828	0.770851	1.04388
6	0.413793	0.69656	1.0423
7	0.482759	0.618079	1.02986
8	0.551724	0.532452	1.01555
9	0.62069	0.470955	1.03126
10	0.689655	0.378139	0.991837
11	0.758621	0.306275	1.02938
12	0.827586	0.221988	0.990588
13	0.896552	0.140568	0.981958
14	0.965517	-0.0127043	1.02799
15	1.03448	-0.0543509	1.01545
16	1.10345	-0.128081	1.01252
17	1.17241	-0.200052	1.0161
18	1.24138	-0.234651	1.01855
19	1.31034	-0.258788	0.992164
20	1.37931	-0.303501	1.00347
21	1.44828	-0.329157	0.984515
22	1.51724	-0.365137	0.999117
23	1.58621	-0.329282	0.995786
24	1.65517	-0.341255	1.00814
25	1.72414	-0.406609	0.998981
26	1.7931	-0.40547	1.00384
27	1.86207	-0.374878	1.0021
28	1.93103	-0.412005	0.997222
29	2	-0.422138	1.01393
30	2.06897	-0.440931	0.980995
31	2.13793	-0.433717	0.996422
32	2.2069	-0.433634	0.992634
33	2.27586	-0.466917	1.00415
34	2.34483	-0.463031	0.977266
35	2.41379	-0.449296	1.00124
36	2.48276	-0.473479	0.995986
