# Supplementary material for: Non-reciprocal robotic metamaterials
Source: Nat Commun. 2019 Oct 10;10:4608. doi: 10.1038/s41467-019-12599-3 (PMC6787071; doi:10.1038/s41467-019-12599-3)
Supplement: Supplementary file 6 — Source Data [file 41467_2019_12599_MOESM6_ESM.zip › Sourcefilefigure1.xlsx]

## Sheet: panel_a
	Angular Frequency	Space Coordinate	Amplitude
0	0.2	10	0
1	0.2	9.964	0.980296
2	0.2	9.928	0.987414
3	0.2	9.892	0.992847
4	0.2	9.856	0.996693
5	0.2	9.82	0.999047
6	0.2	9.784	1
7	0.2	9.748	0.999638
8	0.2	9.712	0.998045
9	0.2	9.676	0.995299
10	0.2	9.64	0.991477
11	0.2	9.604	0.986651
12	0.2	9.568	0.980889
13	0.2	9.532	0.974258
14	0.2	9.496	0.966821
15	0.2	9.46	0.958637
16	0.2	9.424	0.949764
17	0.2	9.388	0.940256
18	0.2	9.352	0.930164
19	0.2	9.316	0.919539
20	0.2	9.28	0.908427
21	0.2	9.244	0.896872
22	0.2	9.208	0.884916
23	0.2	9.172	0.872601
24	0.2	9.136	0.859963
25	0.2	9.1	0.847039
26	0.2	9.064	0.833863
27	0.2	9.028	0.820468
28	0.2	8.992	0.806883
29	0.2	8.956	0.793139
30	0.2	8.92	0.779262
31	0.2	8.884	0.765277
32	0.2	8.848	0.75121
33	0.2	8.812	0.737083
34	0.2	8.776	0.722918
35	0.2	8.74	0.708734
36	0.2	8.704	0.694551
37	0.2	8.668	0.680386
38	0.2	8.632	0.666256
39	0.2	8.596	0.652177
40	0.2	8.56	0.638163
41	0.2	8.524	0.624227
42	0.2	8.488	0.610383
43	0.2	8.452	0.596642
44	0.2	8.416	0.583013
45	0.2	8.38	0.569509
46	0.2	8.344	0.556137
47	0.2	8.308	0.542907
48	0.2	8.272	0.529825
49	0.2	8.236	0.5169
50	0.2	8.2	0.504136
51	0.2	8.164	0.491541
52	0.2	8.128	0.47912
53	0.2	8.092	0.466877
54	0.2	8.056	0.454816
55	0.2	8.02	0.442941
56	0.2	7.984	0.431256
57	0.2	7.948	0.419762
58	0.2	7.912	0.408463
59	0.2	7.876	0.397361
60	0.2	7.84	0.386456
61	0.2	7.804	0.375751
62	0.2	7.768	0.365246
63	0.2	7.732	0.354942
64	0.2	7.696	0.344839
65	0.2	7.66	0.334937
66	0.2	7.624	0.325237
67	0.2	7.588	0.315736
68	0.2	7.552	0.306436
69	0.2	7.516	0.297335
70	0.2	7.48	0.288432
71	0.2	7.444	0.279725
72	0.2	7.408	0.271214
73	0.2	7.372	0.262897
74	0.2	7.336	0.254771
75	0.2	7.3	0.246836
76	0.2	7.264	0.239089
77	0.2	7.228	0.231528
78	0.2	7.192	0.22415
79	0.2	7.156	0.216955
80	0.2	7.12	0.209939
81	0.2	7.084	0.203099
82	0.2	7.048	0.196434
83	0.2	7.012	0.189941
84	0.2	6.976	0.183616
85	0.2	6.94	0.177458
86	0.2	6.904	0.171464
87	0.2	6.868	0.165631
88	0.2	6.832	0.159956
89	0.2	6.796	0.154436
90	0.2	6.76	0.149069
91	0.2	6.724	0.143852
92	0.2	6.688	0.138781
93	0.2	6.652	0.133855
94	0.2	6.616	0.129069
95	0.2	6.58	0.124422
96	0.2	6.544	0.119911
97	0.2	6.508	0.115532
98	0.2	6.472	0.111282
99	0.2	6.436	0.10716
100	0.2	6.4	0.103162
101	0.2	6.364	0.0992855
102	0.2	6.328	0.0955276
103	0.2	6.292	0.0918856
104	0.2	6.256	0.0883568
105	0.2	6.22	0.0849385
106	0.2	6.184	0.0816282
107	0.2	6.148	0.0784231
108	0.2	6.112	0.0753207
109	0.2	6.076	0.0723185
110	0.2	6.04	0.0694139
111	0.2	6.004	0.0666045
112	0.2	5.968	0.0638878
113	0.2	5.932	0.0612613
114	0.2	5.896	0.0587228
115	0.2	5.86	0.0562699
116	0.2	5.824	0.0539003
117	0.2	5.788	0.0516117
118	0.2	5.752	0.049402
119	0.2	5.716	0.0472689
120	0.2	5.68	0.0452104
121	0.2	5.644	0.0432243
122	0.2	5.608	0.0413086
123	0.2	5.572	0.0394612
124	0.2	5.536	0.0376803
125	0.2	5.5	0.0359638
126	0.2	5.464	0.0343099
127	0.2	5.428	0.0327167
128	0.2	5.392	0.0311824
129	0.2	5.356	0.0297053
130	0.2	5.32	0.0282836
131	0.2	5.284	0.0269156
132	0.2	5.248	0.0255996
133	0.2	5.212	0.0243341
134	0.2	5.176	0.0231175
135	0.2	5.14	0.0219482
136	0.2	5.104	0.0208247
137	0.2	5.068	0.0197456
138	0.2	5.032	0.0187095
139	0.2	4.996	0.0177148
140	0.2	4.96	0.0167604
141	0.2	4.924	0.0158448
142	0.2	4.888	0.0149668
143	0.2	4.852	0.014125
144	0.2	4.816	0.0133184
145	0.2	4.78	0.0125457
146	0.2	4.744	0.0118057
147	0.2	4.708	0.0110973
148	0.2	4.672	0.0104195
149	0.2	4.636	0.0097711
150	0.2	4.6	0.00915113
151	0.2	4.564	0.00855858
152	0.2	4.528	0.00799248
153	0.2	4.492	0.00745186
154	0.2	4.456	0.00693582
155	0.2	4.42	0.00644345
156	0.2	4.384	0.00597389
157	0.2	4.348	0.0055263
158	0.2	4.312	0.00509985
159	0.2	4.276	0.00469377
160	0.2	4.24	0.00430727
161	0.2	4.204	0.00393962
162	0.2	4.168	0.0035901
163	0.2	4.132	0.003258
164	0.2	4.096	0.00294266
165	0.2	4.06	0.0026434
166	0.2	4.024	0.00235961
167	0.2	3.988	0.00209066
168	0.2	3.952	0.00183596
169	0.2	3.916	0.00159494
170	0.2	3.88	0.00136705
171	0.2	3.844	0.00115173
172	0.2	3.808	0.000948485
173	0.2	3.772	0.000756799
174	0.2	3.736	0.000576191
175	0.2	3.7	0.000406192
176	0.2	3.664	0.00024635
177	0.2	3.628	9.62285e-05
178	0.2	3.592	-4.45946e-05
179	0.2	3.556	-0.000176526
180	0.2	3.52	-0.000299957
181	0.2	3.484	-0.000415268
182	0.2	3.448	-0.000522822
183	0.2	3.412	-0.000622972
184	0.2	3.376	-0.000716056
185	0.2	3.34	-0.000802401
186	0.2	3.304	-0.000882322
187	0.2	3.268	-0.000956121
188	0.2	3.232	-0.00102409
189	0.2	3.196	-0.00108651
190	0.2	3.16	-0.00114365
191	0.2	3.124	-0.00119577
192	0.2	3.088	-0.00124311
193	0.2	3.052	-0.00128593
194	0.2	3.016	-0.00132445
195	0.2	2.98	-0.00135889
196	0.2	2.944	-0.00138946
197	0.2	2.908	-0.00141637
198	0.2	2.872	-0.00143982
199	0.2	2.836	-0.00145999
200	0.2	2.8	-0.00147706
201	0.2	2.764	-0.0014912
202	0.2	2.728	-0.00150259
203	0.2	2.692	-0.00151138
204	0.2	2.656	-0.00151772
205	0.2	2.62	-0.00152175
206	0.2	2.584	-0.00152363
207	0.2	2.548	-0.00152347
208	0.2	2.512	-0.00152142
209	0.2	2.476	-0.00151758
210	0.2	2.44	-0.00151208
211	0.2	2.404	-0.00150503
212	0.2	2.368	-0.00149653
213	0.2	2.332	-0.00148669
214	0.2	2.296	-0.00147559
215	0.2	2.26	-0.00146335
216	0.2	2.224	-0.00145003
217	0.2	2.188	-0.00143574
218	0.2	2.152	-0.00142053
219	0.2	2.116	-0.0014045
220	0.2	2.08	-0.00138771
221	0.2	2.044	-0.00137024
222	0.2	2.008	-0.00135214
223	0.2	1.972	-0.00133348
224	0.2	1.936	-0.00131432
225	0.2	1.9	-0.00129471
226	0.2	1.864	-0.00127471
227	0.2	1.828	-0.00125436
228	0.2	1.792	-0.00123372
229	0.2	1.756	-0.00121282
230	0.2	1.72	-0.00119171
231	0.2	1.684	-0.00117043
232	0.2	1.648	-0.00114902
233	0.2	1.612	-0.00112751
234	0.2	1.576	-0.00110593
235	0.2	1.54	-0.00108433
236	0.2	1.504	-0.00106271
237	0.2	1.468	-0.00104112
238	0.2	1.432	-0.00101958
239	0.2	1.396	-0.000998106
240	0.2	1.36	-0.00097673
241	0.2	1.324	-0.00095547
242	0.2	1.288	-0.000934345
243	0.2	1.252	-0.000913373
244	0.2	1.216	-0.000892571
245	0.2	1.18	-0.000871954
246	0.2	1.144	-0.000851537
247	0.2	1.108	-0.000831332
248	0.2	1.072	-0.000811352
249	0.2	1.036	-0.000791607
250	0.2	1	0
251	0.4	10	0
252	0.4	9.964	0.639274
253	0.4	9.928	0.692906
254	0.4	9.892	0.74147
255	0.4	9.856	0.785163
256	0.4	9.82	0.824183
257	0.4	9.784	0.858729
258	0.4	9.748	0.888995
259	0.4	9.712	0.915176
260	0.4	9.676	0.937464
261	0.4	9.64	0.956048
262	0.4	9.604	0.971115
263	0.4	9.568	0.982849
264	0.4	9.532	0.991429
265	0.4	9.496	0.997033
266	0.4	9.46	0.999834
267	0.4	9.424	1
268	0.4	9.388	0.997697
269	0.4	9.352	0.993085
270	0.4	9.316	0.98632
271	0.4	9.28	0.977554
272	0.4	9.244	0.966934
273	0.4	9.208	0.954603
274	0.4	9.172	0.940698
275	0.4	9.136	0.925352
276	0.4	9.1	0.908694
277	0.4	9.064	0.890846
278	0.4	9.028	0.871928
279	0.4	8.992	0.852052
280	0.4	8.956	0.831328
281	0.4	8.92	0.809861
282	0.4	8.884	0.787748
283	0.4	8.848	0.765086
284	0.4	8.812	0.741965
285	0.4	8.776	0.71847
286	0.4	8.74	0.694682
287	0.4	8.704	0.670678
288	0.4	8.668	0.646531
289	0.4	8.632	0.62231
290	0.4	8.596	0.598078
291	0.4	8.56	0.573896
292	0.4	8.524	0.549819
293	0.4	8.488	0.525902
294	0.4	8.452	0.502192
295	0.4	8.416	0.478734
296	0.4	8.38	0.455571
297	0.4	8.344	0.432742
298	0.4	8.308	0.41028
299	0.4	8.272	0.388219
300	0.4	8.236	0.366588
301	0.4	8.2	0.345412
302	0.4	8.164	0.324716
303	0.4	8.128	0.304519
304	0.4	8.092	0.284841
305	0.4	8.056	0.265698
306	0.4	8.02	0.247102
307	0.4	7.984	0.229065
308	0.4	7.948	0.211597
309	0.4	7.912	0.194704
310	0.4	7.876	0.178393
311	0.4	7.84	0.162666
312	0.4	7.804	0.147526
313	0.4	7.768	0.132974
314	0.4	7.732	0.119007
315	0.4	7.696	0.105624
316	0.4	7.66	0.092821
317	0.4	7.624	0.0805932
318	0.4	7.588	0.0689343
319	0.4	7.552	0.0578375
320	0.4	7.516	0.0472947
321	0.4	7.48	0.0372972
322	0.4	7.444	0.0278352
323	0.4	7.408	0.0188985
324	0.4	7.372	0.010476
325	0.4	7.336	0.00255622
326	0.4	7.3	-0.00487291
327	0.4	7.264	-0.0118239
328	0.4	7.228	-0.0183097
329	0.4	7.192	-0.0243435
330	0.4	7.156	-0.0299389
331	0.4	7.12	-0.0351095
332	0.4	7.084	-0.0398694
333	0.4	7.048	-0.0442326
334	0.4	7.012	-0.0482132
335	0.4	6.976	-0.0518255
336	0.4	6.94	-0.0550837
337	0.4	6.904	-0.058002
338	0.4	6.868	-0.0605946
339	0.4	6.832	-0.0628755
340	0.4	6.796	-0.0648587
341	0.4	6.76	-0.0665579
342	0.4	6.724	-0.0679869
343	0.4	6.688	-0.069159
344	0.4	6.652	-0.0700875
345	0.4	6.616	-0.0707854
346	0.4	6.58	-0.0712654
347	0.4	6.544	-0.0715401
348	0.4	6.508	-0.0716216
349	0.4	6.472	-0.0715218
350	0.4	6.436	-0.0712525
351	0.4	6.4	-0.0708248
352	0.4	6.364	-0.0702498
353	0.4	6.328	-0.0695381
354	0.4	6.292	-0.0687001
355	0.4	6.256	-0.0677457
356	0.4	6.22	-0.0666846
357	0.4	6.184	-0.0655261
358	0.4	6.148	-0.0642792
359	0.4	6.112	-0.0629524
360	0.4	6.076	-0.0615541
361	0.4	6.04	-0.0600922
362	0.4	6.004	-0.0585742
363	0.4	5.968	-0.0570074
364	0.4	5.932	-0.0553987
365	0.4	5.896	-0.0537548
366	0.4	5.86	-0.0520818
367	0.4	5.824	-0.0503857
368	0.4	5.788	-0.0486721
369	0.4	5.752	-0.0469463
370	0.4	5.716	-0.0452134
371	0.4	5.68	-0.0434781
372	0.4	5.644	-0.0417447
373	0.4	5.608	-0.0400174
374	0.4	5.572	-0.0383001
375	0.4	5.536	-0.0365963
376	0.4	5.5	-0.0349095
377	0.4	5.464	-0.0332427
378	0.4	5.428	-0.0315986
379	0.4	5.392	-0.0299801
380	0.4	5.356	-0.0283894
381	0.4	5.32	-0.0268287
382	0.4	5.284	-0.0252999
383	0.4	5.248	-0.0238048
384	0.4	5.212	-0.022345
385	0.4	5.176	-0.0209219
386	0.4	5.14	-0.0195366
387	0.4	5.104	-0.0181902
388	0.4	5.068	-0.0168835
389	0.4	5.032	-0.0156173
390	0.4	4.996	-0.0143922
391	0.4	4.96	-0.0132085
392	0.4	4.924	-0.0120666
393	0.4	4.888	-0.0109667
394	0.4	4.852	-0.00990881
395	0.4	4.816	-0.00889296
396	0.4	4.78	-0.00791897
397	0.4	4.744	-0.00698663
398	0.4	4.708	-0.0060956
399	0.4	4.672	-0.00524549
400	0.4	4.636	-0.00443582
401	0.4	4.6	-0.00366605
402	0.4	4.564	-0.00293556
403	0.4	4.528	-0.00224369
404	0.4	4.492	-0.00158971
405	0.4	4.456	-0.000972859
406	0.4	4.42	-0.000392318
407	0.4	4.384	0.000152762
408	0.4	4.348	0.000663265
409	0.4	4.312	0.00114011
410	0.4	4.276	0.00158422
411	0.4	4.24	0.00199658
412	0.4	4.204	0.00237815
413	0.4	4.168	0.00272993
414	0.4	4.132	0.00305293
415	0.4	4.096	0.00334815
416	0.4	4.06	0.00361662
417	0.4	4.024	0.00385935
418	0.4	3.988	0.00407735
419	0.4	3.952	0.00427166
420	0.4	3.916	0.00444326
421	0.4	3.88	0.00459317
422	0.4	3.844	0.00472238
423	0.4	3.808	0.00483187
424	0.4	3.772	0.00492261
425	0.4	3.736	0.00499555
426	0.4	3.7	0.00505163
427	0.4	3.664	0.00509177
428	0.4	3.628	0.00511687
429	0.4	3.592	0.00512781
430	0.4	3.556	0.00512545
431	0.4	3.52	0.00511064
432	0.4	3.484	0.00508419
433	0.4	3.448	0.0050469
434	0.4	3.412	0.00499953
435	0.4	3.376	0.00494285
436	0.4	3.34	0.00487756
437	0.4	3.304	0.00480438
438	0.4	3.268	0.00472398
439	0.4	3.232	0.004637
440	0.4	3.196	0.00454408
441	0.4	3.16	0.00444581
442	0.4	3.124	0.00434278
443	0.4	3.088	0.00423553
444	0.4	3.052	0.0041246
445	0.4	3.016	0.00401048
446	0.4	2.98	0.00389367
447	0.4	2.944	0.0037746
448	0.4	2.908	0.00365373
449	0.4	2.872	0.00353145
450	0.4	2.836	0.00340817
451	0.4	2.8	0.00328424
452	0.4	2.764	0.00316
453	0.4	2.728	0.00303579
454	0.4	2.692	0.00291191
455	0.4	2.656	0.00278865
456	0.4	2.62	0.00266626
457	0.4	2.584	0.00254499
458	0.4	2.548	0.00242507
459	0.4	2.512	0.00230671
460	0.4	2.476	0.00219011
461	0.4	2.44	0.00207544
462	0.4	2.404	0.00196286
463	0.4	2.368	0.00185252
464	0.4	2.332	0.00174454
465	0.4	2.296	0.00163905
466	0.4	2.26	0.00153615
467	0.4	2.224	0.00143592
468	0.4	2.188	0.00133846
469	0.4	2.152	0.00124382
470	0.4	2.116	0.00115206
471	0.4	2.08	0.00106322
472	0.4	2.044	0.00097734
473	0.4	2.008	0.000894448
474	0.4	1.972	0.000814556
475	0.4	1.936	0.000737675
476	0.4	1.9	0.000663804
477	0.4	1.864	0.000592935
478	0.4	1.828	0.000525055
479	0.4	1.792	0.000460142
480	0.4	1.756	0.000398172
481	0.4	1.72	0.00033911
482	0.4	1.684	0.00028292
483	0.4	1.648	0.000229561
484	0.4	1.612	0.000178985
485	0.4	1.576	0.000131142
486	0.4	1.54	8.59782e-05
487	0.4	1.504	4.3437e-05
488	0.4	1.468	3.45834e-06
489	0.4	1.432	-3.40204e-05
490	0.4	1.396	-6.90639e-05
491	0.4	1.36	-0.000101739
492	0.4	1.324	-0.000132113
493	0.4	1.288	-0.000160257
494	0.4	1.252	-0.000186241
495	0.4	1.216	-0.000210136
496	0.4	1.18	-0.000232015
497	0.4	1.144	-0.000251951
498	0.4	1.108	-0.000270017
499	0.4	1.072	-0.000286285
500	0.4	1.036	-0.000300828
501	0.4	1	0
502	0.6	10	0
503	0.6	9.964	0.960075
504	0.6	9.928	0.918753
505	0.6	9.892	0.876289
506	0.6	9.856	0.832928
507	0.6	9.82	0.788902
508	0.6	9.784	0.744433
509	0.6	9.748	0.699728
510	0.6	9.712	0.654983
511	0.6	9.676	0.610385
512	0.6	9.64	0.566103
513	0.6	9.604	0.522299
514	0.6	9.568	0.479121
515	0.6	9.532	0.436705
516	0.6	9.496	0.395175
517	0.6	9.46	0.354645
518	0.6	9.424	0.315216
519	0.6	9.388	0.27698
520	0.6	9.352	0.240017
521	0.6	9.316	0.204399
522	0.6	9.28	0.170184
523	0.6	9.244	0.137424
524	0.6	9.208	0.106162
525	0.6	9.172	0.076429
526	0.6	9.136	0.0482514
527	0.6	9.1	0.0216456
528	0.6	9.064	-0.00337871
529	0.6	9.028	-0.0268192
530	0.6	8.992	-0.0486799
531	0.6	8.956	-0.068971
532	0.6	8.92	-0.0877087
533	0.6	8.884	-0.104914
534	0.6	8.848	-0.120614
535	0.6	8.812	-0.134838
536	0.6	8.776	-0.147622
537	0.6	8.74	-0.159003
538	0.6	8.704	-0.169024
539	0.6	8.668	-0.17773
540	0.6	8.632	-0.185166
541	0.6	8.596	-0.191384
542	0.6	8.56	-0.196434
543	0.6	8.524	-0.200368
544	0.6	8.488	-0.203241
545	0.6	8.452	-0.205108
546	0.6	8.416	-0.206024
547	0.6	8.38	-0.206045
548	0.6	8.344	-0.205227
549	0.6	8.308	-0.203627
550	0.6	8.272	-0.201299
551	0.6	8.236	-0.198299
552	0.6	8.2	-0.194682
553	0.6	8.164	-0.1905
554	0.6	8.128	-0.185806
555	0.6	8.092	-0.180652
556	0.6	8.056	-0.175086
557	0.6	8.02	-0.169159
558	0.6	7.984	-0.162915
559	0.6	7.948	-0.156401
560	0.6	7.912	-0.149661
561	0.6	7.876	-0.142735
562	0.6	7.84	-0.135663
563	0.6	7.804	-0.128484
564	0.6	7.768	-0.121233
565	0.6	7.732	-0.113944
566	0.6	7.696	-0.106649
567	0.6	7.66	-0.0993788
568	0.6	7.624	-0.0921606
569	0.6	7.588	-0.0850208
570	0.6	7.552	-0.0779834
571	0.6	7.516	-0.0710706
572	0.6	7.48	-0.0643027
573	0.6	7.444	-0.0576981
574	0.6	7.408	-0.0512734
575	0.6	7.372	-0.0450434
576	0.6	7.336	-0.0390212
577	0.6	7.3	-0.0332183
578	0.6	7.264	-0.0276445
579	0.6	7.228	-0.022308
580	0.6	7.192	-0.0172158
581	0.6	7.156	-0.012373
582	0.6	7.12	-0.00778385
583	0.6	7.084	-0.00345098
584	0.6	7.048	0.000624038
585	0.6	7.012	0.00444084
586	0.6	6.976	0.0080001
587	0.6	6.94	0.0113035
588	0.6	6.904	0.0143537
589	0.6	6.868	0.0171542
590	0.6	6.832	0.0197092
591	0.6	6.796	0.0220239
592	0.6	6.76	0.0241037
593	0.6	6.724	0.0259551
594	0.6	6.688	0.0275849
595	0.6	6.652	0.0290002
596	0.6	6.616	0.0302089
597	0.6	6.58	0.031219
598	0.6	6.544	0.0320388
599	0.6	6.508	0.0326769
600	0.6	6.472	0.0331422
601	0.6	6.436	0.0334436
602	0.6	6.4	0.0335901
603	0.6	6.364	0.033591
604	0.6	6.328	0.0334552
605	0.6	6.292	0.033192
606	0.6	6.256	0.0328104
607	0.6	6.22	0.0323194
608	0.6	6.184	0.0317278
609	0.6	6.148	0.0310444
610	0.6	6.112	0.0302777
611	0.6	6.076	0.029436
612	0.6	6.04	0.0285275
613	0.6	6.004	0.0275601
614	0.6	5.968	0.0265413
615	0.6	5.932	0.0254786
616	0.6	5.896	0.024379
617	0.6	5.86	0.0232494
618	0.6	5.824	0.0220961
619	0.6	5.788	0.0209253
620	0.6	5.752	0.019743
621	0.6	5.716	0.0185546
622	0.6	5.68	0.0173654
623	0.6	5.644	0.0161802
624	0.6	5.608	0.0150036
625	0.6	5.572	0.0138398
626	0.6	5.536	0.0126928
627	0.6	5.5	0.0115662
628	0.6	5.464	0.0104633
629	0.6	5.428	0.00938703
630	0.6	5.392	0.00834016
631	0.6	5.356	0.00732507
632	0.6	5.32	0.0063439
633	0.6	5.284	0.00539851
634	0.6	5.248	0.0044905
635	0.6	5.212	0.0036212
636	0.6	5.176	0.00279174
637	0.6	5.14	0.00200297
638	0.6	5.104	0.00125555
639	0.6	5.068	0.000549927
640	0.6	5.032	-0.000113658
641	0.6	4.996	-0.000735144
642	0.6	4.96	-0.00131465
643	0.6	4.924	-0.00185245
644	0.6	4.888	-0.00234897
645	0.6	4.852	-0.00280479
646	0.6	4.816	-0.00322062
647	0.6	4.78	-0.00359726
648	0.6	4.744	-0.00393565
649	0.6	4.708	-0.00423681
650	0.6	4.672	-0.00450185
651	0.6	4.636	-0.00473197
652	0.6	4.6	-0.00492841
653	0.6	4.564	-0.0050925
654	0.6	4.528	-0.00522559
655	0.6	4.492	-0.00532909
656	0.6	4.456	-0.00540444
657	0.6	4.42	-0.0054531
658	0.6	4.384	-0.00547653
659	0.6	4.348	-0.00547624
660	0.6	4.312	-0.00545371
661	0.6	4.276	-0.00541043
662	0.6	4.24	-0.00534787
663	0.6	4.204	-0.0052675
664	0.6	4.168	-0.00517076
665	0.6	4.132	-0.00505908
666	0.6	4.096	-0.00493384
667	0.6	4.06	-0.00479641
668	0.6	4.024	-0.0046481
669	0.6	3.988	-0.00449021
670	0.6	3.952	-0.00432398
671	0.6	3.916	-0.0041506
672	0.6	3.88	-0.00397123
673	0.6	3.844	-0.00378697
674	0.6	3.808	-0.00359888
675	0.6	3.772	-0.00340797
676	0.6	3.736	-0.00321518
677	0.6	3.7	-0.00302143
678	0.6	3.664	-0.00282755
679	0.6	3.628	-0.00263434
680	0.6	3.592	-0.00244255
681	0.6	3.556	-0.00225286
682	0.6	3.52	-0.00206592
683	0.6	3.484	-0.00188231
684	0.6	3.448	-0.00170257
685	0.6	3.412	-0.00152719
686	0.6	3.376	-0.00135661
687	0.6	3.34	-0.00119122
688	0.6	3.304	-0.00103136
689	0.6	3.268	-0.000877337
690	0.6	3.232	-0.000729416
691	0.6	3.196	-0.000587811
692	0.6	3.16	-0.000452702
693	0.6	3.124	-0.000324231
694	0.6	3.088	-0.000202502
695	0.6	3.052	-8.75886e-05
696	0.6	3.016	2.04708e-05
697	0.6	2.98	0.000121667
698	0.6	2.944	0.000216019
699	0.6	2.908	0.000303572
700	0.6	2.872	0.000384399
701	0.6	2.836	0.000458591
702	0.6	2.8	0.000526265
703	0.6	2.764	0.000587553
704	0.6	2.728	0.000642607
705	0.6	2.692	0.000691596
706	0.6	2.656	0.000734699
707	0.6	2.62	0.000772112
708	0.6	2.584	0.000804039
709	0.6	2.548	0.000830695
710	0.6	2.512	0.000852302
711	0.6	2.476	0.00086909
712	0.6	2.44	0.000881291
713	0.6	2.404	0.000889145
714	0.6	2.368	0.000892892
715	0.6	2.332	0.000892775
716	0.6	2.296	0.000889037
717	0.6	2.26	0.00088192
718	0.6	2.224	0.000871665
719	0.6	2.188	0.00085851
720	0.6	2.152	0.000842692
721	0.6	2.116	0.00082444
722	0.6	2.08	0.000803984
723	0.6	2.044	0.000781543
724	0.6	2.008	0.000757333
725	0.6	1.972	0.000731564
726	0.6	1.936	0.000704439
727	0.6	1.9	0.000676153
728	0.6	1.864	0.000646893
729	0.6	1.828	0.00061684
730	0.6	1.792	0.000586165
731	0.6	1.756	0.000555033
732	0.6	1.72	0.000523598
733	0.6	1.684	0.000492008
734	0.6	1.648	0.0004604
735	0.6	1.612	0.000428903
736	0.6	1.576	0.00039764
737	0.6	1.54	0.000366722
738	0.6	1.504	0.000336254
739	0.6	1.468	0.000306331
740	0.6	1.432	0.00027704
741	0.6	1.396	0.000248461
742	0.6	1.36	0.000220665
743	0.6	1.324	0.000193716
744	0.6	1.288	0.000167671
745	0.6	1.252	0.000142579
746	0.6	1.216	0.000118482
747	0.6	1.18	9.54149e-05
748	0.6	1.144	7.34074e-05
749	0.6	1.108	5.24825e-05
750	0.6	1.072	3.26572e-05
751	0.6	1.036	1.39431e-05
752	0.6	1	0

## Sheet: panel_b
Time	Space Coordinate	Amplitude
0.04	-5	0
0.04	-4.999	0
0.04	-4.998	0
0.04	-4.997	0
0.04	-4.996	0
0.04	-4.995	0
0.04	-4.994	0
0.04	-4.993	0
0.04	-4.992	0
0.04	-4.991	0
0.04	-4.99	0
0.04	-4.989	0
0.04	-4.988	0
0.04	-4.987	0
0.04	-4.986	0
0.04	-4.985	0
0.04	-4.984	0
0.04	-4.983	0
0.04	-4.982	0
0.04	-4.981	0
0.04	-4.98	0
0.04	-4.979	0
0.04	-4.978	0
0.04	-4.977	0
0.04	-4.976	0
0.04	-4.975	0
0.04	-4.974	0
0.04	-4.973	0
0.04	-4.972	0
0.04	-4.971	0
0.04	-4.97	0
0.04	-4.969	0
0.04	-4.968	0
0.04	-4.967	0
0.04	-4.966	0
0.04	-4.965	0
0.04	-4.964	0
0.04	-4.963	0
0.04	-4.962	0
0.04	-4.961	0
0.04	-4.96	0
0.04	-4.959	0
0.04	-4.958	0
0.04	-4.957	0
0.04	-4.956	0
0.04	-4.955	0
0.04	-4.954	0
0.04	-4.953	0
0.04	-4.952	0
0.04	-4.951	0
0.04	-4.95	0
0.04	-4.949	0
0.04	-4.948	0
0.04	-4.947	0
0.04	-4.946	0
0.04	-4.945	0
0.04	-4.944	0
0.04	-4.943	0
0.04	-4.942	0
0.04	-4.941	0
0.04	-4.94	0
0.04	-4.939	0
0.04	-4.938	0
0.04	-4.937	0
0.04	-4.936	0
0.04	-4.935	0
0.04	-4.934	0
0.04	-4.933	0
0.04	-4.932	0
0.04	-4.931	0
0.04	-4.93	0
0.04	-4.929	0
0.04	-4.928	0
0.04	-4.927	0
0.04	-4.926	0
0.04	-4.925	0
0.04	-4.924	0
0.04	-4.923	0
0.04	-4.922	0
0.04	-4.921	0
0.04	-4.92	0
0.04	-4.919	0
0.04	-4.918	0
0.04	-4.917	0
0.04	-4.916	0
0.04	-4.915	0
0.04	-4.914	0
0.04	-4.913	0
0.04	-4.912	0
0.04	-4.911	0
0.04	-4.91	0
0.04	-4.909	0
0.04	-4.908	0
0.04	-4.907	0
0.04	-4.906	0
0.04	-4.905	0
0.04	-4.904	0
0.04	-4.903	0
0.04	-4.902	0
0.04	-4.901	0
0.04	-4.9	0
0.04	-4.899	0
0.04	-4.898	0
0.04	-4.897	0
0.04	-4.896	0
0.04	-4.895	0
0.04	-4.894	0
0.04	-4.893	0
0.04	-4.892	0
0.04	-4.891	0
0.04	-4.89	0
0.04	-4.889	0
0.04	-4.888	0
0.04	-4.887	0
0.04	-4.886	0
0.04	-4.885	0
0.04	-4.884	0
0.04	-4.883	0
0.04	-4.882	0
0.04	-4.881	0
0.04	-4.88	0
0.04	-4.879	0
0.04	-4.878	0
0.04	-4.877	0
0.04	-4.876	0
0.04	-4.875	0
0.04	-4.874	0
0.04	-4.873	0
0.04	-4.872	0
0.04	-4.871	0
0.04	-4.87	0
0.04	-4.869	0
0.04	-4.868	0
0.04	-4.867	0
0.04	-4.866	0
0.04	-4.865	0
0.04	-4.864	0
0.04	-4.863	0
0.04	-4.862	0
0.04	-4.861	0
0.04	-4.86	0
0.04	-4.859	0
0.04	-4.858	0
0.04	-4.857	0
0.04	-4.856	0
0.04	-4.855	0
0.04	-4.854	0
0.04	-4.853	0
0.04	-4.852	0
0.04	-4.851	0
0.04	-4.85	0
0.04	-4.849	0
0.04	-4.848	0
0.04	-4.847	0
0.04	-4.846	0
0.04	-4.845	0
0.04	-4.844	0
0.04	-4.843	0
0.04	-4.842	0
0.04	-4.841	0
0.04	-4.84	0
0.04	-4.839	0
0.04	-4.838	0
0.04	-4.837	0
0.04	-4.836	0
0.04	-4.835	0
0.04	-4.834	0
0.04	-4.833	0
0.04	-4.832	0
0.04	-4.831	0
0.04	-4.83	0
0.04	-4.829	0
0.04	-4.828	0
0.04	-4.827	0
0.04	-4.826	0
0.04	-4.825	0
0.04	-4.824	0
0.04	-4.823	0
0.04	-4.822	0
0.04	-4.821	0
0.04	-4.82	0
0.04	-4.819	0
0.04	-4.818	0
0.04	-4.817	0
0.04	-4.816	0
0.04	-4.815	0
0.04	-4.814	0
0.04	-4.813	0
0.04	-4.812	0
0.04	-4.811	0
0.04	-4.81	0
0.04	-4.809	0
0.04	-4.808	0
0.04	-4.807	0
0.04	-4.806	0
0.04	-4.805	0
0.04	-4.804	0
0.04	-4.803	0
0.04	-4.802	0
0.04	-4.801	0
0.04	-4.8	0
0.04	-4.799	0
0.04	-4.798	0
0.04	-4.797	0
0.04	-4.796	0
0.04	-4.795	0
0.04	-4.794	0
0.04	-4.793	0
0.04	-4.792	0
0.04	-4.791	0
0.04	-4.79	0
0.04	-4.789	0
0.04	-4.788	0
0.04	-4.787	0
0.04	-4.786	0
0.04	-4.785	0
0.04	-4.784	0
0.04	-4.783	0
0.04	-4.782	0
0.04	-4.781	0
0.04	-4.78	0
0.04	-4.779	0
0.04	-4.778	0
0.04	-4.777	0
0.04	-4.776	0
0.04	-4.775	0
0.04	-4.774	0
0.04	-4.773	0
0.04	-4.772	0
0.04	-4.771	0
0.04	-4.77	0
0.04	-4.769	0
0.04	-4.768	0
0.04	-4.767	0
0.04	-4.766	0
0.04	-4.765	0
0.04	-4.764	0
0.04	-4.763	0
0.04	-4.762	0
0.04	-4.761	0
0.04	-4.76	0
0.04	-4.759	0
0.04	-4.758	0
0.04	-4.757	0
0.04	-4.756	0
0.04	-4.755	0
0.04	-4.754	0
0.04	-4.753	0
0.04	-4.752	0
0.04	-4.751	0
0.04	-4.75	0
0.04	-4.749	0
0.04	-4.748	0
0.04	-4.747	0
0.04	-4.746	0
0.04	-4.745	0
0.04	-4.744	0
0.04	-4.743	0
0.04	-4.742	0
0.04	-4.741	0
0.04	-4.74	0
0.04	-4.739	0
0.04	-4.738	0
0.04	-4.737	0
0.04	-4.736	0
0.04	-4.735	0
0.04	-4.734	0
0.04	-4.733	0
0.04	-4.732	0
0.04	-4.731	0
0.04	-4.73	0
0.04	-4.729	0
0.04	-4.728	0
0.04	-4.727	0
0.04	-4.726	0
0.04	-4.725	0
0.04	-4.724	0
0.04	-4.723	0
0.04	-4.722	0
0.04	-4.721	0
0.04	-4.72	0
0.04	-4.719	0
0.04	-4.718	0
0.04	-4.717	0
0.04	-4.716	0
0.04	-4.715	0
0.04	-4.714	0
0.04	-4.713	0
0.04	-4.712	0
0.04	-4.711	0
0.04	-4.71	0
0.04	-4.709	0
0.04	-4.708	0
0.04	-4.707	0
0.04	-4.706	0
0.04	-4.705	0
0.04	-4.704	0
0.04	-4.703	0
0.04	-4.702	0
0.04	-4.701	0
0.04	-4.7	0
0.04	-4.699	0
0.04	-4.698	0
0.04	-4.697	0
0.04	-4.696	0
0.04	-4.695	0
0.04	-4.694	0
0.04	-4.693	0
0.04	-4.692	0
0.04	-4.691	0
0.04	-4.69	0
0.04	-4.689	0
0.04	-4.688	0
0.04	-4.687	0
0.04	-4.686	0
0.04	-4.685	0
0.04	-4.684	0
0.04	-4.683	0
0.04	-4.682	0
0.04	-4.681	0
0.04	-4.68	0
0.04	-4.679	0
0.04	-4.678	0
0.04	-4.677	0
0.04	-4.676	0
0.04	-4.675	0
0.04	-4.674	0
0.04	-4.673	0
0.04	-4.672	0
0.04	-4.671	0
0.04	-4.67	0
0.04	-4.669	0
0.04	-4.668	0
0.04	-4.667	0
0.04	-4.666	0
0.04	-4.665	0
0.04	-4.664	0
0.04	-4.663	0
0.04	-4.662	0
0.04	-4.661	0
0.04	-4.66	0
0.04	-4.659	0
0.04	-4.658	0
0.04	-4.657	0
0.04	-4.656	0
0.04	-4.655	0
0.04	-4.654	0
0.04	-4.653	0
0.04	-4.652	0
0.04	-4.651	0
0.04	-4.65	0
0.04	-4.649	0
0.04	-4.648	0
0.04	-4.647	0
0.04	-4.646	0
0.04	-4.645	0
0.04	-4.644	0
0.04	-4.643	0
0.04	-4.642	0
0.04	-4.641	0
0.04	-4.64	0
0.04	-4.639	0
0.04	-4.638	0
0.04	-4.637	0
0.04	-4.636	0
0.04	-4.635	0
0.04	-4.634	0
0.04	-4.633	0
0.04	-4.632	0
0.04	-4.631	0
0.04	-4.63	0
0.04	-4.629	0
0.04	-4.628	0
0.04	-4.627	0
0.04	-4.626	0
0.04	-4.625	0
0.04	-4.624	0
0.04	-4.623	0
0.04	-4.622	0
0.04	-4.621	0
0.04	-4.62	0
0.04	-4.619	0
0.04	-4.618	0
0.04	-4.617	0
0.04	-4.616	0
0.04	-4.615	0
0.04	-4.614	0
0.04	-4.613	0
0.04	-4.612	0
0.04	-4.611	0
0.04	-4.61	0
0.04	-4.609	0
0.04	-4.608	0
0.04	-4.607	0
0.04	-4.606	0
0.04	-4.605	0
0.04	-4.604	0
0.04	-4.603	0
0.04	-4.602	0
0.04	-4.601	0
0.04	-4.6	0
0.04	-4.599	0
0.04	-4.598	0
0.04	-4.597	0
0.04	-4.596	0
0.04	-4.595	0
0.04	-4.594	0
0.04	-4.593	0
0.04	-4.592	0
0.04	-4.591	0
0.04	-4.59	0
0.04	-4.589	0
0.04	-4.588	0
0.04	-4.587	0
0.04	-4.586	0
0.04	-4.585	0
0.04	-4.584	0
0.04	-4.583	0
0.04	-4.582	0
0.04	-4.581	0
0.04	-4.58	0
0.04	-4.579	0
0.04	-4.578	0
0.04	-4.577	0
0.04	-4.576	0
0.04	-4.575	0
0.04	-4.574	0
0.04	-4.573	0
0.04	-4.572	0
0.04	-4.571	0
0.04	-4.57	0
0.04	-4.569	0
0.04	-4.568	0
0.04	-4.567	0
0.04	-4.566	0
0.04	-4.565	0
0.04	-4.564	0
0.04	-4.563	0
0.04	-4.562	0
0.04	-4.561	0
0.04	-4.56	0
0.04	-4.559	0
0.04	-4.558	0
0.04	-4.557	0
0.04	-4.556	0
0.04	-4.555	0
0.04	-4.554	0
0.04	-4.553	0
0.04	-4.552	0
0.04	-4.551	0
0.04	-4.55	0
0.04	-4.549	0
0.04	-4.548	0
0.04	-4.547	0
0.04	-4.546	0
0.04	-4.545	0
0.04	-4.544	0
0.04	-4.543	0
0.04	-4.542	0
0.04	-4.541	0
0.04	-4.54	0
0.04	-4.539	0
0.04	-4.538	0
0.04	-4.537	0
0.04	-4.536	0
0.04	-4.535	0
0.04	-4.534	0
0.04	-4.533	0
0.04	-4.532	0
0.04	-4.531	0
0.04	-4.53	0
0.04	-4.529	0
0.04	-4.528	0
0.04	-4.527	0
0.04	-4.526	0
0.04	-4.525	0
0.04	-4.524	0
0.04	-4.523	0
0.04	-4.522	0
0.04	-4.521	0
0.04	-4.52	0
0.04	-4.519	0
0.04	-4.518	0
0.04	-4.517	0
0.04	-4.516	0
0.04	-4.515	0
0.04	-4.514	0
0.04	-4.513	0
0.04	-4.512	0
0.04	-4.511	0
0.04	-4.51	0
0.04	-4.509	0
0.04	-4.508	0
0.04	-4.507	0
0.04	-4.506	0
0.04	-4.505	0
0.04	-4.504	0
0.04	-4.503	0
0.04	-4.502	0
0.04	-4.501	0
0.04	-4.5	0
0.04	-4.499	0
0.04	-4.498	0
0.04	-4.497	0
0.04	-4.496	0
0.04	-4.495	0
0.04	-4.494	0
0.04	-4.493	0
0.04	-4.492	0
0.04	-4.491	0
0.04	-4.49	0
0.04	-4.489	0
0.04	-4.488	0
0.04	-4.487	0
0.04	-4.486	0
0.04	-4.485	0
0.04	-4.484	0
0.04	-4.483	0
0.04	-4.482	0
0.04	-4.481	0
0.04	-4.48	0
0.04	-4.479	0
0.04	-4.478	0
0.04	-4.477	0
0.04	-4.476	0
0.04	-4.475	0
0.04	-4.474	0
0.04	-4.473	0
0.04	-4.472	0
0.04	-4.471	0
0.04	-4.47	0
0.04	-4.469	0
0.04	-4.468	0
0.04	-4.467	0
0.04	-4.466	0
0.04	-4.465	0
0.04	-4.464	0
0.04	-4.463	0
0.04	-4.462	0
0.04	-4.461	0
0.04	-4.46	0
0.04	-4.459	0
0.04	-4.458	0
0.04	-4.457	0
0.04	-4.456	0
0.04	-4.455	0
0.04	-4.454	0
0.04	-4.453	0
0.04	-4.452	0
0.04	-4.451	0
0.04	-4.45	0
0.04	-4.449	0
0.04	-4.448	0
0.04	-4.447	0
0.04	-4.446	0
0.04	-4.445	0
0.04	-4.444	0
0.04	-4.443	0
0.04	-4.442	0
0.04	-4.441	0
0.04	-4.44	0
0.04	-4.439	0
0.04	-4.438	0
0.04	-4.437	0
0.04	-4.436	0
0.04	-4.435	0
0.04	-4.434	0
0.04	-4.433	0
0.04	-4.432	0
0.04	-4.431	0
0.04	-4.43	0
0.04	-4.429	0
0.04	-4.428	0
0.04	-4.427	0
0.04	-4.426	0
0.04	-4.425	0
0.04	-4.424	0
0.04	-4.423	0
0.04	-4.422	0
0.04	-4.421	0
0.04	-4.42	0
0.04	-4.419	0
0.04	-4.418	0
0.04	-4.417	0
0.04	-4.416	0
0.04	-4.415	0
0.04	-4.414	0
0.04	-4.413	0
0.04	-4.412	0
0.04	-4.411	0
0.04	-4.41	0
0.04	-4.409	0
0.04	-4.408	0
0.04	-4.407	0
0.04	-4.406	0
0.04	-4.405	0
0.04	-4.404	0
0.04	-4.403	0
0.04	-4.402	0
0.04	-4.401	0
0.04	-4.4	0
0.04	-4.399	0
0.04	-4.398	0
0.04	-4.397	0
0.04	-4.396	0
0.04	-4.395	0
0.04	-4.394	0
0.04	-4.393	0
0.04	-4.392	0
0.04	-4.391	0
0.04	-4.39	0
0.04	-4.389	0
0.04	-4.388	0
0.04	-4.387	0
0.04	-4.386	0
0.04	-4.385	0
0.04	-4.384	0
0.04	-4.383	0
0.04	-4.382	0
0.04	-4.381	0
0.04	-4.38	0
0.04	-4.379	0
0.04	-4.378	0
0.04	-4.377	0
0.04	-4.376	0
0.04	-4.375	0
0.04	-4.374	0
0.04	-4.373	0
0.04	-4.372	0
0.04	-4.371	0
0.04	-4.37	0
0.04	-4.369	0
0.04	-4.368	0
0.04	-4.367	0
0.04	-4.366	0
0.04	-4.365	0
0.04	-4.364	0
0.04	-4.363	0
0.04	-4.362	0
0.04	-4.361	0
0.04	-4.36	0
0.04	-4.359	0
0.04	-4.358	0
0.04	-4.357	0
0.04	-4.356	0
0.04	-4.355	0
0.04	-4.354	0
0.04	-4.353	0
0.04	-4.352	0
0.04	-4.351	0
0.04	-4.35	0
0.04	-4.349	0
0.04	-4.348	0
0.04	-4.347	0
0.04	-4.346	0
0.04	-4.345	0
0.04	-4.344	0
0.04	-4.343	0
0.04	-4.342	0
0.04	-4.341	0
0.04	-4.34	0
0.04	-4.339	0
0.04	-4.338	0
0.04	-4.337	0
0.04	-4.336	0
0.04	-4.335	0
0.04	-4.334	0
0.04	-4.333	0
0.04	-4.332	0
0.04	-4.331	0
0.04	-4.33	0
0.04	-4.329	0
0.04	-4.328	0
0.04	-4.327	0
0.04	-4.326	0
0.04	-4.325	0
0.04	-4.324	0
0.04	-4.323	0
0.04	-4.322	0
0.04	-4.321	0
0.04	-4.32	0
0.04	-4.319	0
0.04	-4.318	0
0.04	-4.317	0
0.04	-4.316	0
0.04	-4.315	0
0.04	-4.314	0
0.04	-4.313	0
0.04	-4.312	0
0.04	-4.311	0
0.04	-4.31	0
0.04	-4.309	0
0.04	-4.308	0
0.04	-4.307	0
0.04	-4.306	0
0.04	-4.305	0
0.04	-4.304	0
0.04	-4.303	0
0.04	-4.302	0
0.04	-4.301	0
0.04	-4.3	0
0.04	-4.299	0
0.04	-4.298	0
0.04	-4.297	0
0.04	-4.296	0
0.04	-4.295	0
0.04	-4.294	0
0.04	-4.293	0
0.04	-4.292	0
0.04	-4.291	0
0.04	-4.29	0
0.04	-4.289	0
0.04	-4.288	0
0.04	-4.287	0
0.04	-4.286	0
0.04	-4.285	0
0.04	-4.284	0
0.04	-4.283	0
0.04	-4.282	0
0.04	-4.281	0
0.04	-4.28	0
0.04	-4.279	0
0.04	-4.278	0
0.04	-4.277	0
0.04	-4.276	0
0.04	-4.275	0
0.04	-4.274	0
0.04	-4.273	0
0.04	-4.272	0
0.04	-4.271	0
0.04	-4.27	0
0.04	-4.269	0
0.04	-4.268	0
0.04	-4.267	0
0.04	-4.266	0
0.04	-4.265	0
0.04	-4.264	0
0.04	-4.263	0
0.04	-4.262	0
0.04	-4.261	0
0.04	-4.26	0
0.04	-4.259	0
0.04	-4.258	0
0.04	-4.257	0
0.04	-4.256	0
0.04	-4.255	0
0.04	-4.254	0
0.04	-4.253	0
0.04	-4.252	0
0.04	-4.251	0
0.04	-4.25	0
0.04	-4.249	0
0.04	-4.248	0
0.04	-4.247	0
0.04	-4.246	0
0.04	-4.245	0
0.04	-4.244	0
0.04	-4.243	0
0.04	-4.242	0
0.04	-4.241	0
0.04	-4.24	0
0.04	-4.239	0
0.04	-4.238	0
0.04	-4.237	0
0.04	-4.236	0
0.04	-4.235	0
0.04	-4.234	0
0.04	-4.233	0
0.04	-4.232	0
0.04	-4.231	0
0.04	-4.23	0
0.04	-4.229	0
0.04	-4.228	0
0.04	-4.227	0
0.04	-4.226	0
0.04	-4.225	0
0.04	-4.224	0
0.04	-4.223	0
0.04	-4.222	0
0.04	-4.221	0
0.04	-4.22	0
0.04	-4.219	0
0.04	-4.218	0
0.04	-4.217	0
0.04	-4.216	0
0.04	-4.215	0
0.04	-4.214	0
0.04	-4.213	0
0.04	-4.212	0
0.04	-4.211	0
0.04	-4.21	0
0.04	-4.209	0
0.04	-4.208	0
0.04	-4.207	0
0.04	-4.206	0
0.04	-4.205	0
0.04	-4.204	0
0.04	-4.203	0
0.04	-4.202	0
0.04	-4.201	0
0.04	-4.2	0
0.04	-4.199	0
0.04	-4.198	0
0.04	-4.197	0
0.04	-4.196	0
0.04	-4.195	0
0.04	-4.194	0
0.04	-4.193	0
0.04	-4.192	0
0.04	-4.191	0
0.04	-4.19	0
0.04	-4.189	0
0.04	-4.188	0
0.04	-4.187	0
0.04	-4.186	0
0.04	-4.185	0
0.04	-4.184	0
0.04	-4.183	0
0.04	-4.182	0
0.04	-4.181	0
0.04	-4.18	0
0.04	-4.179	0
0.04	-4.178	0
0.04	-4.177	0
0.04	-4.176	0
0.04	-4.175	0
0.04	-4.174	0
0.04	-4.173	0
0.04	-4.172	0
0.04	-4.171	0
0.04	-4.17	0
0.04	-4.169	0
0.04	-4.168	0
0.04	-4.167	0
0.04	-4.166	0
0.04	-4.165	0
0.04	-4.164	0
0.04	-4.163	0
0.04	-4.162	0
0.04	-4.161	0
0.04	-4.16	0
0.04	-4.159	0
0.04	-4.158	0
0.04	-4.157	0
0.04	-4.156	0
0.04	-4.155	0
0.04	-4.154	0
0.04	-4.153	0
0.04	-4.152	0
0.04	-4.151	0
0.04	-4.15	0
0.04	-4.149	0
0.04	-4.148	0
0.04	-4.147	0
0.04	-4.146	0
0.04	-4.145	0
0.04	-4.144	0
0.04	-4.143	0
0.04	-4.142	0
0.04	-4.141	0
0.04	-4.14	0
0.04	-4.139	0
0.04	-4.138	0
0.04	-4.137	0
0.04	-4.136	0
0.04	-4.135	0
0.04	-4.134	0
0.04	-4.133	0
0.04	-4.132	0
0.04	-4.131	0
0.04	-4.13	0
0.04	-4.129	0
0.04	-4.128	0
0.04	-4.127	0
0.04	-4.126	0
0.04	-4.125	0
0.04	-4.124	0
0.04	-4.123	0
0.04	-4.122	0
0.04	-4.121	0
0.04	-4.12	0
0.04	-4.119	0
0.04	-4.118	0
0.04	-4.117	0
0.04	-4.116	0
0.04	-4.115	0
0.04	-4.114	0
0.04	-4.113	0
0.04	-4.112	0
0.04	-4.111	0
0.04	-4.11	0
0.04	-4.109	0
0.04	-4.108	0
0.04	-4.107	0
0.04	-4.106	0
0.04	-4.105	0
0.04	-4.104	0
0.04	-4.103	0
0.04	-4.102	0
0.04	-4.101	0
0.04	-4.1	0
0.04	-4.099	0
0.04	-4.098	0
0.04	-4.097	0
0.04	-4.096	0
0.04	-4.095	0
0.04	-4.094	0
0.04	-4.093	0
0.04	-4.092	0
0.04	-4.091	0
0.04	-4.09	0
0.04	-4.089	0
0.04	-4.088	0
0.04	-4.087	0
0.04	-4.086	0
0.04	-4.085	0
0.04	-4.084	0
0.04	-4.083	0
0.04	-4.082	0
0.04	-4.081	0
0.04	-4.08	0
0.04	-4.079	0
0.04	-4.078	0
0.04	-4.077	0
0.04	-4.076	0
0.04	-4.075	0
0.04	-4.074	0
0.04	-4.073	0
0.04	-4.072	0
0.04	-4.071	0
0.04	-4.07	0
0.04	-4.069	0
0.04	-4.068	0
0.04	-4.067	0
0.04	-4.066	0
0.04	-4.065	0
0.04	-4.064	0
0.04	-4.063	0
0.04	-4.062	0
0.04	-4.061	0
0.04	-4.06	0
0.04	-4.059	0
0.04	-4.058	0
0.04	-4.057	0
0.04	-4.056	0
0.04	-4.055	0
0.04	-4.054	0
0.04	-4.053	0
0.04	-4.052	0
0.04	-4.051	0
0.04	-4.05	0
0.04	-4.049	0
0.04	-4.048	0
0.04	-4.047	0
0.04	-4.046	0
0.04	-4.045	0
0.04	-4.044	0
0.04	-4.043	0
0.04	-4.042	0
0.04	-4.041	0
0.04	-4.04	0
0.04	-4.039	0
0.04	-4.038	0
0.04	-4.037	0
0.04	-4.036	0
0.04	-4.035	0
0.04	-4.034	0
0.04	-4.033	0
0.04	-4.032	0
0.04	-4.031	0
0.04	-4.03	0
0.04	-4.029	0
0.04	-4.028	0
0.04	-4.027	0
0.04	-4.026	0
0.04	-4.025	0
0.04	-4.024	0
0.04	-4.023	0
0.04	-4.022	0
0.04	-4.021	0
0.04	-4.02	0
0.04	-4.019	0
0.04	-4.018	0
0.04	-4.017	0
0.04	-4.016	0
0.04	-4.015	0
0.04	-4.014	0
0.04	-4.013	0
0.04	-4.012	0
0.04	-4.011	0
0.04	-4.01	0
0.04	-4.009	0
0.04	-4.008	0
0.04	-4.007	0
0.04	-4.006	0
0.04	-4.005	0
0.04	-4.004	0
0.04	-4.003	0
0.04	-4.002	0
0.04	-4.001	0
0.04	-4	0
0.04	-3.999	0
0.04	-3.998	0
0.04	-3.997	0
0.04	-3.996	0
0.04	-3.995	0
0.04	-3.994	0
0.04	-3.993	0
0.04	-3.992	0
0.04	-3.991	0
0.04	-3.99	0
0.04	-3.989	0
0.04	-3.988	0
0.04	-3.987	0
0.04	-3.986	0
0.04	-3.985	0
0.04	-3.984	0
0.04	-3.983	0
0.04	-3.982	0
0.04	-3.981	0
0.04	-3.98	0
0.04	-3.979	0
0.04	-3.978	0
0.04	-3.977	0
0.04	-3.976	0
0.04	-3.975	0
0.04	-3.974	0
0.04	-3.973	0
0.04	-3.972	0
0.04	-3.971	0
0.04	-3.97	0
0.04	-3.969	0
0.04	-3.968	0
0.04	-3.967	0
0.04	-3.966	0
0.04	-3.965	0
0.04	-3.964	0
0.04	-3.963	0
0.04	-3.962	0
0.04	-3.961	0
0.04	-3.96	0
0.04	-3.959	0
0.04	-3.958	0
0.04	-3.957	0
0.04	-3.956	0
0.04	-3.955	0
0.04	-3.954	0
0.04	-3.953	0
0.04	-3.952	0
0.04	-3.951	0
0.04	-3.95	0
0.04	-3.949	0
0.04	-3.948	0
0.04	-3.947	0
0.04	-3.946	0
0.04	-3.945	0
0.04	-3.944	0
0.04	-3.943	0
0.04	-3.942	0
0.04	-3.941	0
0.04	-3.94	0
0.04	-3.939	0
0.04	-3.938	0
0.04	-3.937	0
0.04	-3.936	0
0.04	-3.935	0
0.04	-3.934	0
0.04	-3.933	0
0.04	-3.932	0
0.04	-3.931	0
0.04	-3.93	0
0.04	-3.929	0
0.04	-3.928	0
0.04	-3.927	0
0.04	-3.926	0
0.04	-3.925	0
0.04	-3.924	0
0.04	-3.923	0
0.04	-3.922	0
0.04	-3.921	0
0.04	-3.92	0
0.04	-3.919	0
0.04	-3.918	0
0.04	-3.917	0
0.04	-3.916	0
0.04	-3.915	0
0.04	-3.914	0
0.04	-3.913	0
0.04	-3.912	0
0.04	-3.911	0
0.04	-3.91	0
0.04	-3.909	0
0.04	-3.908	0
0.04	-3.907	0
0.04	-3.906	0
0.04	-3.905	0
0.04	-3.904	0
0.04	-3.903	0
0.04	-3.902	0
0.04	-3.901	0
0.04	-3.9	0
0.04	-3.899	0
0.04	-3.898	0
0.04	-3.897	0
0.04	-3.896	0
0.04	-3.895	0
0.04	-3.894	0
0.04	-3.893	0
0.04	-3.892	0
0.04	-3.891	0
0.04	-3.89	0
0.04	-3.889	0
0.04	-3.888	0
0.04	-3.887	0
0.04	-3.886	0
0.04	-3.885	0
0.04	-3.884	0
0.04	-3.883	0
0.04	-3.882	0
0.04	-3.881	0
0.04	-3.88	0
0.04	-3.879	0
0.04	-3.878	0
0.04	-3.877	0
0.04	-3.876	0
0.04	-3.875	0
0.04	-3.874	0
0.04	-3.873	0
0.04	-3.872	0
0.04	-3.871	0
0.04	-3.87	0
0.04	-3.869	0
0.04	-3.868	0
0.04	-3.867	0
0.04	-3.866	0
0.04	-3.865	0
0.04	-3.864	0
0.04	-3.863	0
0.04	-3.862	0
0.04	-3.861	0
0.04	-3.86	0
0.04	-3.859	0
0.04	-3.858	0
0.04	-3.857	0
0.04	-3.856	0
0.04	-3.855	0
0.04	-3.854	0
0.04	-3.853	0
0.04	-3.852	0
0.04	-3.851	0
0.04	-3.85	0
0.04	-3.849	0
0.04	-3.848	0
0.04	-3.847	0
0.04	-3.846	0
0.04	-3.845	0
0.04	-3.844	0
0.04	-3.843	0
0.04	-3.842	0
0.04	-3.841	0
0.04	-3.84	0
0.04	-3.839	0
0.04	-3.838	0
0.04	-3.837	0
0.04	-3.836	0
0.04	-3.835	0
0.04	-3.834	0
0.04	-3.833	0
0.04	-3.832	0
0.04	-3.831	0
0.04	-3.83	0
0.04	-3.829	0
0.04	-3.828	0
0.04	-3.827	0
0.04	-3.826	0
0.04	-3.825	0
0.04	-3.824	0
0.04	-3.823	0
0.04	-3.822	0
0.04	-3.821	0
0.04	-3.82	0
0.04	-3.819	0
0.04	-3.818	0
0.04	-3.817	0
0.04	-3.816	0
0.04	-3.815	0
0.04	-3.814	0
0.04	-3.813	0
0.04	-3.812	0
0.04	-3.811	0
0.04	-3.81	0
0.04	-3.809	0
0.04	-3.808	0
0.04	-3.807	0
0.04	-3.806	0
0.04	-3.805	0
0.04	-3.804	0
0.04	-3.803	0
0.04	-3.802	0
0.04	-3.801	0
0.04	-3.8	0
0.04	-3.799	0
0.04	-3.798	0
0.04	-3.797	0
0.04	-3.796	0
0.04	-3.795	0
0.04	-3.794	0
0.04	-3.793	0
0.04	-3.792	0
0.04	-3.791	0
0.04	-3.79	0
0.04	-3.789	0
0.04	-3.788	0
0.04	-3.787	0
0.04	-3.786	0
0.04	-3.785	0
0.04	-3.784	0
0.04	-3.783	0
0.04	-3.782	0
0.04	-3.781	0
0.04	-3.78	0
0.04	-3.779	0
0.04	-3.778	0
0.04	-3.777	0
0.04	-3.776	0
0.04	-3.775	0
0.04	-3.774	0
0.04	-3.773	0
0.04	-3.772	0
0.04	-3.771	0
0.04	-3.77	0
0.04	-3.769	0
0.04	-3.768	0
0.04	-3.767	0
0.04	-3.766	0
0.04	-3.765	0
0.04	-3.764	0
0.04	-3.763	0
0.04	-3.762	0
0.04	-3.761	0
0.04	-3.76	0
0.04	-3.759	0
0.04	-3.758	0
0.04	-3.757	0
0.04	-3.756	0
0.04	-3.755	0
0.04	-3.754	0
0.04	-3.753	0
0.04	-3.752	0
0.04	-3.751	0
0.04	-3.75	0
0.04	-3.749	0
0.04	-3.748	0
0.04	-3.747	0
0.04	-3.746	0
0.04	-3.745	0
0.04	-3.744	0
0.04	-3.743	0
0.04	-3.742	0
0.04	-3.741	0
0.04	-3.74	0
0.04	-3.739	0
0.04	-3.738	0
0.04	-3.737	0
0.04	-3.736	0
0.04	-3.735	0
0.04	-3.734	0
0.04	-3.733	0
0.04	-3.732	0
0.04	-3.731	0
0.04	-3.73	0
0.04	-3.729	0
0.04	-3.728	0
0.04	-3.727	0
0.04	-3.726	0
0.04	-3.725	0
0.04	-3.724	0
0.04	-3.723	0
0.04	-3.722	0
0.04	-3.721	0
0.04	-3.72	0
0.04	-3.719	0
0.04	-3.718	0
0.04	-3.717	0
0.04	-3.716	0
0.04	-3.715	0
0.04	-3.714	0
0.04	-3.713	0
0.04	-3.712	0
0.04	-3.711	0
0.04	-3.71	0
0.04	-3.709	0
0.04	-3.708	0
0.04	-3.707	0
0.04	-3.706	0
0.04	-3.705	0
0.04	-3.704	0
0.04	-3.703	0
0.04	-3.702	0
0.04	-3.701	0
0.04	-3.7	0
0.04	-3.699	0
0.04	-3.698	0
0.04	-3.697	0
0.04	-3.696	0
0.04	-3.695	0
0.04	-3.694	0
0.04	-3.693	0
0.04	-3.692	0
0.04	-3.691	0
0.04	-3.69	0
0.04	-3.689	0
0.04	-3.688	0
0.04	-3.687	0
0.04	-3.686	0
0.04	-3.685	0
0.04	-3.684	0
0.04	-3.683	0
0.04	-3.682	0
0.04	-3.681	0
0.04	-3.68	0
0.04	-3.679	0
0.04	-3.678	0
0.04	-3.677	0
0.04	-3.676	0
0.04	-3.675	0
0.04	-3.674	0
0.04	-3.673	0
0.04	-3.672	0
0.04	-3.671	0
0.04	-3.67	0
0.04	-3.669	0
0.04	-3.668	0
0.04	-3.667	0
0.04	-3.666	0
0.04	-3.665	0
0.04	-3.664	0
0.04	-3.663	0
0.04	-3.662	0
0.04	-3.661	0
0.04	-3.66	0
0.04	-3.659	0
0.04	-3.658	0
0.04	-3.657	0
0.04	-3.656	0
0.04	-3.655	0
0.04	-3.654	0
0.04	-3.653	0
0.04	-3.652	0
0.04	-3.651	0
0.04	-3.65	0
0.04	-3.649	0
0.04	-3.648	0
0.04	-3.647	0
0.04	-3.646	0
0.04	-3.645	0
0.04	-3.644	0
0.04	-3.643	0
0.04	-3.642	0
0.04	-3.641	0
0.04	-3.64	0
0.04	-3.639	0
0.04	-3.638	0
0.04	-3.637	0
0.04	-3.636	0
0.04	-3.635	0
0.04	-3.634	0
0.04	-3.633	0
0.04	-3.632	0
0.04	-3.631	0
0.04	-3.63	0
0.04	-3.629	0
0.04	-3.628	0
0.04	-3.627	0
0.04	-3.626	0
0.04	-3.625	0
0.04	-3.624	0
0.04	-3.623	0
0.04	-3.622	0
0.04	-3.621	0
0.04	-3.62	0
0.04	-3.619	0
0.04	-3.618	0
0.04	-3.617	0
0.04	-3.616	0
0.04	-3.615	0
0.04	-3.614	0
0.04	-3.613	0
0.04	-3.612	0
0.04	-3.611	0
0.04	-3.61	0
0.04	-3.609	0
0.04	-3.608	0
0.04	-3.607	0
0.04	-3.606	0
0.04	-3.605	0
0.04	-3.604	0
0.04	-3.603	0
0.04	-3.602	0
0.04	-3.601	0
0.04	-3.6	0
0.04	-3.599	0
0.04	-3.598	0
0.04	-3.597	0
0.04	-3.596	0
0.04	-3.595	0
0.04	-3.594	0
0.04	-3.593	0
0.04	-3.592	0
0.04	-3.591	0
0.04	-3.59	0
0.04	-3.589	0
0.04	-3.588	0
0.04	-3.587	0
0.04	-3.586	0
0.04	-3.585	0
0.04	-3.584	0
0.04	-3.583	0
0.04	-3.582	0
0.04	-3.581	0
0.04	-3.58	0
0.04	-3.579	0
0.04	-3.578	0
0.04	-3.577	0
0.04	-3.576	0
0.04	-3.575	0
0.04	-3.574	0
0.04	-3.573	0
0.04	-3.572	0
0.04	-3.571	0
0.04	-3.57	0
0.04	-3.569	0
0.04	-3.568	0
0.04	-3.567	0
0.04	-3.566	0
0.04	-3.565	0
0.04	-3.564	0
0.04	-3.563	0
0.04	-3.562	0
0.04	-3.561	0
0.04	-3.56	0
0.04	-3.559	0
0.04	-3.558	0
0.04	-3.557	0
0.04	-3.556	0
0.04	-3.555	0
0.04	-3.554	0
0.04	-3.553	0
0.04	-3.552	0
0.04	-3.551	0
0.04	-3.55	0
0.04	-3.549	0
0.04	-3.548	0
0.04	-3.547	0
0.04	-3.546	0
0.04	-3.545	0
0.04	-3.544	0
0.04	-3.543	0
0.04	-3.542	0
0.04	-3.541	0
0.04	-3.54	0
0.04	-3.539	0
0.04	-3.538	0
0.04	-3.537	0
0.04	-3.536	0
0.04	-3.535	0
0.04	-3.534	0
0.04	-3.533	0
0.04	-3.532	0
0.04	-3.531	0
0.04	-3.53	0
0.04	-3.529	0
0.04	-3.528	0
0.04	-3.527	0
0.04	-3.526	0
0.04	-3.525	0
0.04	-3.524	0
0.04	-3.523	0
0.04	-3.522	0
0.04	-3.521	0
0.04	-3.52	0
0.04	-3.519	0
0.04	-3.518	0
0.04	-3.517	0
0.04	-3.516	0
0.04	-3.515	0
0.04	-3.514	0
0.04	-3.513	0
0.04	-3.512	0
0.04	-3.511	0
0.04	-3.51	0
0.04	-3.509	0
0.04	-3.508	0
0.04	-3.507	0
0.04	-3.506	0
0.04	-3.505	0
0.04	-3.504	0
0.04	-3.503	0
0.04	-3.502	0
0.04	-3.501	0
0.04	-3.5	0
0.04	-3.499	0
0.04	-3.498	0
0.04	-3.497	0
0.04	-3.496	0
0.04	-3.495	0
0.04	-3.494	0
0.04	-3.493	0
0.04	-3.492	0
0.04	-3.491	0
0.04	-3.49	0
0.04	-3.489	0
0.04	-3.488	0
0.04	-3.487	0
0.04	-3.486	0
0.04	-3.485	0
0.04	-3.484	0
0.04	-3.483	0
0.04	-3.482	0
0.04	-3.481	0
0.04	-3.48	0
0.04	-3.479	0
0.04	-3.478	0
0.04	-3.477	0
0.04	-3.476	0
0.04	-3.475	0
0.04	-3.474	0
0.04	-3.473	0
0.04	-3.472	0
0.04	-3.471	0
0.04	-3.47	0
0.04	-3.469	0
0.04	-3.468	0
0.04	-3.467	0
0.04	-3.466	0
0.04	-3.465	0
0.04	-3.464	0
0.04	-3.463	0
0.04	-3.462	0
0.04	-3.461	0
0.04	-3.46	0
0.04	-3.459	0
0.04	-3.458	0
0.04	-3.457	0
0.04	-3.456	0
0.04	-3.455	0
0.04	-3.454	0
0.04	-3.453	0
0.04	-3.452	0
0.04	-3.451	0
0.04	-3.45	0
0.04	-3.449	0
0.04	-3.448	0
0.04	-3.447	0
0.04	-3.446	0
0.04	-3.445	0
0.04	-3.444	0
0.04	-3.443	0
0.04	-3.442	0
0.04	-3.441	0
0.04	-3.44	0
0.04	-3.439	0
0.04	-3.438	0
0.04	-3.437	0
0.04	-3.436	0
0.04	-3.435	0
0.04	-3.434	0
0.04	-3.433	0
0.04	-3.432	0
0.04	-3.431	0
0.04	-3.43	0
0.04	-3.429	0
0.04	-3.428	0
0.04	-3.427	0
0.04	-3.426	0
0.04	-3.425	0
0.04	-3.424	0
0.04	-3.423	0
0.04	-3.422	0
0.04	-3.421	0
0.04	-3.42	0
0.04	-3.419	0
0.04	-3.418	0
0.04	-3.417	0
0.04	-3.416	0
0.04	-3.415	0
0.04	-3.414	0
0.04	-3.413	0
0.04	-3.412	0
0.04	-3.411	0
0.04	-3.41	0
0.04	-3.409	0
0.04	-3.408	0
0.04	-3.407	0
0.04	-3.406	0
0.04	-3.405	0
0.04	-3.404	0
0.04	-3.403	0
0.04	-3.402	0
0.04	-3.401	0
0.04	-3.4	0
0.04	-3.399	0
0.04	-3.398	0
0.04	-3.397	0
0.04	-3.396	0
0.04	-3.395	0
0.04	-3.394	0
0.04	-3.393	0
0.04	-3.392	0
0.04	-3.391	0
0.04	-3.39	0
0.04	-3.389	0
0.04	-3.388	0
0.04	-3.387	0
0.04	-3.386	0
0.04	-3.385	0
0.04	-3.384	0
0.04	-3.383	0
0.04	-3.382	0
0.04	-3.381	0
0.04	-3.38	0
0.04	-3.379	0
0.04	-3.378	0
0.04	-3.377	0
0.04	-3.376	0
0.04	-3.375	0
0.04	-3.374	0
0.04	-3.373	0
0.04	-3.372	0
0.04	-3.371	0
0.04	-3.37	0
0.04	-3.369	0
0.04	-3.368	0
0.04	-3.367	0
0.04	-3.366	0
0.04	-3.365	0
0.04	-3.364	0
0.04	-3.363	0
0.04	-3.362	0
0.04	-3.361	0
0.04	-3.36	0
0.04	-3.359	0
0.04	-3.358	0
0.04	-3.357	0
0.04	-3.356	0
0.04	-3.355	0
0.04	-3.354	0
0.04	-3.353	0
0.04	-3.352	0
0.04	-3.351	0
0.04	-3.35	0
0.04	-3.349	0
0.04	-3.348	0
0.04	-3.347	0
0.04	-3.346	0
0.04	-3.345	0
0.04	-3.344	0
0.04	-3.343	0
0.04	-3.342	0
0.04	-3.341	0
0.04	-3.34	0
0.04	-3.339	0
0.04	-3.338	0
0.04	-3.337	0
0.04	-3.336	0
0.04	-3.335	0
0.04	-3.334	0
0.04	-3.333	0
0.04	-3.332	0
0.04	-3.331	0
0.04	-3.33	0
0.04	-3.329	0
0.04	-3.328	0
0.04	-3.327	0
0.04	-3.326	0
0.04	-3.325	0
0.04	-3.324	0
0.04	-3.323	0
0.04	-3.322	0
0.04	-3.321	0
0.04	-3.32	0
0.04	-3.319	0
0.04	-3.318	0
0.04	-3.317	0
0.04	-3.316	0
0.04	-3.315	0
0.04	-3.314	0
0.04	-3.313	0
0.04	-3.312	0
0.04	-3.311	0
0.04	-3.31	0
0.04	-3.309	0
0.04	-3.308	0
0.04	-3.307	0
0.04	-3.306	0
0.04	-3.305	0
0.04	-3.304	0
0.04	-3.303	0
0.04	-3.302	0
0.04	-3.301	0
0.04	-3.3	0
0.04	-3.299	0
0.04	-3.298	0
0.04	-3.297	0
0.04	-3.296	0
0.04	-3.295	0
0.04	-3.294	0
0.04	-3.293	0
0.04	-3.292	0
0.04	-3.291	0
0.04	-3.29	0
0.04	-3.289	0
0.04	-3.288	0
0.04	-3.287	0
0.04	-3.286	0
0.04	-3.285	0
0.04	-3.284	0
0.04	-3.283	0
0.04	-3.282	0
0.04	-3.281	0
0.04	-3.28	0
0.04	-3.279	0
0.04	-3.278	0
0.04	-3.277	0
0.04	-3.276	0
0.04	-3.275	0
0.04	-3.274	0
0.04	-3.273	0
0.04	-3.272	0
0.04	-3.271	0
0.04	-3.27	0
0.04	-3.269	0
0.04	-3.268	0
0.04	-3.267	0
0.04	-3.266	0
0.04	-3.265	0
0.04	-3.264	0
0.04	-3.263	0
0.04	-3.262	0
0.04	-3.261	0
0.04	-3.26	0
0.04	-3.259	0
0.04	-3.258	0
0.04	-3.257	0
0.04	-3.256	0
0.04	-3.255	0
0.04	-3.254	0
0.04	-3.253	0
0.04	-3.252	0
0.04	-3.251	0
0.04	-3.25	0
0.04	-3.249	0
0.04	-3.248	0
0.04	-3.247	0
0.04	-3.246	0
0.04	-3.245	0
0.04	-3.244	0
0.04	-3.243	0
0.04	-3.242	0
0.04	-3.241	0
0.04	-3.24	0
0.04	-3.239	0
0.04	-3.238	0
0.04	-3.237	0
0.04	-3.236	0
0.04	-3.235	0
0.04	-3.234	0
0.04	-3.233	0
0.04	-3.232	0
0.04	-3.231	0
0.04	-3.23	0
0.04	-3.229	0
0.04	-3.228	0
0.04	-3.227	0
0.04	-3.226	0
0.04	-3.225	0
0.04	-3.224	0
0.04	-3.223	0
0.04	-3.222	0
0.04	-3.221	0
0.04	-3.22	0
0.04	-3.219	0
0.04	-3.218	0
0.04	-3.217	0
0.04	-3.216	0
0.04	-3.215	0
0.04	-3.214	0
0.04	-3.213	0
0.04	-3.212	0
0.04	-3.211	0
0.04	-3.21	0
0.04	-3.209	0
0.04	-3.208	0
0.04	-3.207	0
0.04	-3.206	0
0.04	-3.205	0
0.04	-3.204	0
0.04	-3.203	0
0.04	-3.202	0
0.04	-3.201	0
0.04	-3.2	0
0.04	-3.199	0
0.04	-3.198	0
0.04	-3.197	0
0.04	-3.196	0
0.04	-3.195	0
0.04	-3.194	0
0.04	-3.193	0
0.04	-3.192	0
0.04	-3.191	0
0.04	-3.19	0
0.04	-3.189	0
0.04	-3.188	0
0.04	-3.187	0
0.04	-3.186	0
0.04	-3.185	0
0.04	-3.184	0
0.04	-3.183	0
0.04	-3.182	0
0.04	-3.181	0
0.04	-3.18	0
0.04	-3.179	0
0.04	-3.178	0
0.04	-3.177	0
0.04	-3.176	0
0.04	-3.175	0
0.04	-3.174	0
0.04	-3.173	0
0.04	-3.172	0
0.04	-3.171	0
0.04	-3.17	0
0.04	-3.169	0
0.04	-3.168	0
0.04	-3.167	0
0.04	-3.166	0
0.04	-3.165	0
0.04	-3.164	0
0.04	-3.163	0
0.04	-3.162	0
0.04	-3.161	0
0.04	-3.16	0
0.04	-3.159	0
0.04	-3.158	0
0.04	-3.157	0
0.04	-3.156	0
0.04	-3.155	0
0.04	-3.154	0
0.04	-3.153	0
0.04	-3.152	0
0.04	-3.151	0
0.04	-3.15	0
0.04	-3.149	0
0.04	-3.148	0
0.04	-3.147	0
0.04	-3.146	0
0.04	-3.145	0
0.04	-3.144	0
0.04	-3.143	0
0.04	-3.142	0
0.04	-3.141	0
0.04	-3.14	0
0.04	-3.139	0
0.04	-3.138	0
0.04	-3.137	0
0.04	-3.136	0
0.04	-3.135	0
0.04	-3.134	0
0.04	-3.133	0
0.04	-3.132	0
0.04	-3.131	0
0.04	-3.13	0
0.04	-3.129	0
0.04	-3.128	0
0.04	-3.127	0
0.04	-3.126	0
0.04	-3.125	0
0.04	-3.124	0
0.04	-3.123	0
0.04	-3.122	0
0.04	-3.121	0
0.04	-3.12	0
0.04	-3.119	0
0.04	-3.118	0
0.04	-3.117	0
0.04	-3.116	0
0.04	-3.115	0
0.04	-3.114	0
0.04	-3.113	0
0.04	-3.112	0
0.04	-3.111	0
0.04	-3.11	0
0.04	-3.109	0
0.04	-3.108	0
0.04	-3.107	0
0.04	-3.106	0
0.04	-3.105	0
0.04	-3.104	0
0.04	-3.103	0
0.04	-3.102	0
0.04	-3.101	0
0.04	-3.1	0
0.04	-3.099	0
0.04	-3.098	0
0.04	-3.097	0
0.04	-3.096	0
0.04	-3.095	0
0.04	-3.094	0
0.04	-3.093	0
0.04	-3.092	0
0.04	-3.091	0
0.04	-3.09	0
0.04	-3.089	0
0.04	-3.088	0
0.04	-3.087	0
0.04	-3.086	0
0.04	-3.085	0
0.04	-3.084	0
0.04	-3.083	0
0.04	-3.082	0
0.04	-3.081	0
0.04	-3.08	0
0.04	-3.079	0
0.04	-3.078	0
0.04	-3.077	0
0.04	-3.076	0
0.04	-3.075	0
0.04	-3.074	0
0.04	-3.073	0
0.04	-3.072	0
0.04	-3.071	0
0.04	-3.07	0
0.04	-3.069	0
0.04	-3.068	0
0.04	-3.067	0
0.04	-3.066	0
0.04	-3.065	0
0.04	-3.064	0
0.04	-3.063	0
0.04	-3.062	0
0.04	-3.061	0
0.04	-3.06	0
0.04	-3.059	0
0.04	-3.058	0
0.04	-3.057	0
0.04	-3.056	0
0.04	-3.055	0
0.04	-3.054	0
0.04	-3.053	0
0.04	-3.052	0
0.04	-3.051	0
0.04	-3.05	0
0.04	-3.049	0
0.04	-3.048	0
0.04	-3.047	0
0.04	-3.046	0
0.04	-3.045	0
0.04	-3.044	0
0.04	-3.043	0
0.04	-3.042	0
0.04	-3.041	0
0.04	-3.04	0
0.04	-3.039	0
0.04	-3.038	0
0.04	-3.037	0
0.04	-3.036	0
0.04	-3.035	0
0.04	-3.034	0
0.04	-3.033	0
0.04	-3.032	0
0.04	-3.031	0
0.04	-3.03	0
0.04	-3.029	0
0.04	-3.028	0
0.04	-3.027	0
0.04	-3.026	0
0.04	-3.025	0
0.04	-3.024	0
0.04	-3.023	0
0.04	-3.022	0
0.04	-3.021	0
0.04	-3.02	0
0.04	-3.019	0
0.04	-3.018	0
0.04	-3.017	0
0.04	-3.016	0
0.04	-3.015	0
0.04	-3.014	0
0.04	-3.013	0
0.04	-3.012	0
0.04	-3.011	0
0.04	-3.01	0
0.04	-3.009	0
0.04	-3.008	0
0.04	-3.007	0
0.04	-3.006	0
0.04	-3.005	0
0.04	-3.004	0
0.04	-3.003	0
0.04	-3.002	0
[truncated: 48,006 more rows]
